# Supplementary material for: DNA stimulates the deacetylase SIRT6 to mono-ADP-ribosylate proteins with histidine repeats
Source: J Biol Chem. 2025 Apr 23;301(6):108532. doi: 10.1016/j.jbc.2025.108532 (PMC12167490; doi:10.1016/j.jbc.2025.108532)
Supplement: Supplemental data [file mmc2.zip]

Archive with 5 entries (5 files):
- Data File S1. Human polyHis proteins.xlsx
- Data File S2. Mass spectrometric analysis of MeCP2.xlsx
- Data File S3. Description of method for analysis of MeCP2.pdf
- Data File S4. Blot Densitometry.xlsx
- Data File S5. Uncropped blots and gels v4.0.docx
