# Supplementary material for: DNA stimulates the deacetylase SIRT6 to mono-ADP-ribosylate proteins with histidine repeats
Source: J Biol Chem. 2025 Apr 23;301(6):108532. doi: 10.1016/j.jbc.2025.108532 (PMC12167490; doi:10.1016/j.jbc.2025.108532)
Supplement: Supplemental data [file mmc2.zip › Data File S2. Mass spectrometric analysis of MeCP2.xlsx]

## Sheet: proteins_MECP2
Protein Group	Protein ID	Accession	-10lgP	Coverage (%)	Coverage (%) Sample 1	Area Sample 1	#Peptides	#Unique	#Spec Sample 1	PTM	Avg. Mass	Description
1	1	MeCP2|	629.92	85	85	74800000000	374	374	2271	Carbamidomethylation; Acetylation (N-term); Oxidation (M); ADP Ribose addition	78400	sp|MeCP2|

## Sheet: protein-peptides_MECP2
Protein Group	Protein ID	Protein Accession	Peptide	Unique	-10lgP	Mass	Length	ppm	m/z	z	RT	Area Sample 1	Fraction	Scan	Source File	#Feature	#Feature Sample 1	Start	End	PTM	AScore	Found By
1	1	MeCP2|	K.HEPVQPSAHHSAEPAEAGKAETSEGSGSAPAVPEASASPK.Q	Y	155.77	3888.81	40	2.4	973.213	4	25.09	22900000	1	6859	ABQ_20230131_MeCP2.raw	4	4	266	305			PEAKS DB
1	1	MeCP2|	K.EGKHEPVQPSAHHSAEPAEAGK.A	Y	142.02	2292.09	22	-3.3	1147.05	2	18.33	58900000	1	3951	ABQ_20230131_MeCP2.raw	4	4	263	284			PEAKS DB
1	1	MeCP2|	K.EGKHEPVQPSAHHSAEPAEAGKAETSEGSGSAPAVPEASASPK.Q	Y	119.71	4202.97	43	2.8	841.605	5	23.81	8020000	1	6307	ABQ_20230131_MeCP2.raw	3	3	263	305			PEAKS DB
1	1	MeCP2|	K.YEEHLYERDEGDKWR.N	Y	113.74	2023.9	15	2.5	675.643	3	25.12	93700000	1	6864	ABQ_20230131_MeCP2.raw	5	5	28	42			PEAKS DB
1	1	MeCP2|	K.AETSEGSGSAPAVPEASASPK.Q	Y	113.56	1928.9	21	-2	965.453	2	31.83	2620000000	1	9773	ABQ_20230131_MeCP2.raw	20	20	285	305			PEAKS DB
1	1	MeCP2|	K.HEPVQPSAHHSAEPAEAGK.A	Y	113.51	1977.93	19	-2.2	660.316	3	18.68	201000000	1	4097	ABQ_20230131_MeCP2.raw	6	6	266	284			PEAKS DB
1	1	MeCP2|	R.GPM(+15.99)YDDPTLPEGWTR.K	Y	108.12	1749.77	15	0.6	875.891	2	62.09	355000000	1	22398	ABQ_20230131_MeCP2.raw	9	9	315	329	Oxidation (M)	M3:Oxidation (M):1000.00	PEAKS DB
1	1	MeCP2|	K.VGDTSLDPNDFDFTVTGR.G	Y	107.76	1954.89	18	0.5	978.453	2	74	22100000	1	27130	ABQ_20230131_MeCP2.raw	4	4	368	385			PEAKS DB
1	1	MeCP2|	R.DRGPMYDDPTLPEGWTR.K	Y	106.84	2004.9	17	0.7	669.308	3	58.94	314000000	1	21331	ABQ_20230131_MeCP2.raw	5	5	313	329			PEAKS DB
1	1	MeCP2|	H.HSAEPAEAGKAETSEGSGSAPAVPEASASPK.Q	Y	105.6	2906.35	31	0.6	969.792	3	26.16	2100000	1	7352	ABQ_20230131_MeCP2.raw	2	2	275	305			PEAKS DB
1	1	MeCP2|	R.SAGKYDVYLINPQGK.A	Y	103.62	1651.86	15	-0.5	826.935	2	43.06	1900000000	1	14565	ABQ_20230131_MeCP2.raw	14	14	339	353			PEAKS DB
1	1	MeCP2|	R.DRGPM(+15.99)YDDPTLPEGWTR.K	Y	100.77	2020.89	17	3.6	674.641	3	54.16	637000000	1	20660	ABQ_20230131_MeCP2.raw	10	10	313	329	Oxidation (M)	M5:Oxidation (M):1000.00	PEAKS DB
1	1	MeCP2|	E.PVQPSAHHSAEPAEAGK.A	Y	99.87	1711.83	17	-1.7	856.92	2	18.54	790000	1	4051	ABQ_20230131_MeCP2.raw	2	2	268	284			PEAKS DB
1	1	MeCP2|	R.KPGSVVAAAAAEAK.K	Y	96.95	1268.71	14	0.8	635.362	2	24.41	1630000000	1	6658	ABQ_20230131_MeCP2.raw	27	27	494	507			PEAKS DB
1	1	MeCP2|	K.AEGGGATTSTQVMVIK.R	Y	95.7	1548.78	16	-0.3	775.398	2	38.67	2150000000	1	12665	ABQ_20230131_MeCP2.raw	13	13	457	472			PEAKS DB
1	1	MeCP2|	R.GPMYDDPTLPEGWTR.K	Y	94	1733.77	15	0.3	867.894	2	63.48	135000000	1	23043	ABQ_20230131_MeCP2.raw	4	4	315	329			PEAKS DB
1	1	MeCP2|	K.AEGGGATTSTQVM(+15.99)VIK.R	Y	93.79	1564.78	16	1	783.396	2	32.13	1950000000	1	11258	ABQ_20230131_MeCP2.raw	18	18	457	472	Oxidation (M)	M13:Oxidation (M):1000.00	PEAKS DB
1	1	MeCP2|	K.SEDQDLQGLKDKPLK.F	Y	93.77	1712.89	15	1.4	857.456	2	26.88	7400000	1	7649	ABQ_20230131_MeCP2.raw	3	3	236	250			PEAKS DB
1	1	MeCP2|	K.YEEHLYERDEGDK.W	Y	93.74	1681.72	13	-0.7	841.868	2	20.56	16600000	1	4896	ABQ_20230131_MeCP2.raw	3	3	28	40			PEAKS DB
1	1	MeCP2|	K.AETSEGSGSAPAVPEASASPKQR.R	Y	93.05	2213.06	23	-0.6	738.692	3	24.54	17700000	1	6618	ABQ_20230131_MeCP2.raw	3	3	285	307			PEAKS DB
1	1	MeCP2|	H.EPVQPSAHHSAEPAEAGK.A	Y	92.94	1840.87	18	-3.3	921.439	2	19.02	1070000	1	4255	ABQ_20230131_MeCP2.raw	2	2	267	284			PEAKS DB
1	1	MeCP2|	R.KPGSVVAAAAAEAKK.K	Y	89.65	1396.8	15	-0.8	699.409	2	22.46	16300000	1	5718	ABQ_20230131_MeCP2.raw	3	3	494	508			PEAKS DB
1	1	MeCP2|	K.TQPAVATAATAAEKYKHR.G	Y	89.5	1913.01	18	0	479.26	4	24.59	655000	1	6665	ABQ_20230131_MeCP2.raw	2	2	659	676			PEAKS DB
1	1	MeCP2|	K.EVVKPLLVSTLGEKSGK.G	Y	87.84	1783.05	17	1.7	595.357	3	41.83	23500000	1	13864	ABQ_20230131_MeCP2.raw	5	5	541	557			PEAKS DB
1	1	MeCP2|	K.TQPAVATAATAAEKYK.H	Y	86.58	1619.85	16	-0.7	540.957	3	31.59	31400000	1	9608	ABQ_20230131_MeCP2.raw	3	3	659	674			PEAKS DB
1	1	MeCP2|	K.EPAKTQPAVATAATAAEK.Y	Y	86.38	1753.92	18	-1.3	877.967	2	24.45	1190000	1	6617	ABQ_20230131_MeCP2.raw	1	1	655	672			PEAKS DB
1	1	MeCP2|	H.SAEPAEAGKAETSEGSGSAPAVPEASASPK.Q	Y	85.28	2769.29	30	-0.6	924.105	3	30.59	850000	1	9241	ABQ_20230131_MeCP2.raw	1	1	276	305			PEAKS DB
1	1	MeCP2|	R.EEKSEDQDLQGLK.D	Y	85.27	1517.72	13	-0.3	759.867	2	23.4	178000000	1	6166	ABQ_20230131_MeCP2.raw	3	3	233	245			PEAKS DB
1	1	MeCP2|	K.TQPAVATAATAAEK.Y	Y	85.02	1328.69	14	-1.2	665.353	2	27.83	2240000000	1	8070	ABQ_20230131_MeCP2.raw	20	20	659	672			PEAKS DB
1	1	MeCP2|	R.GRKPGSVVAAAAAEAK.K	Y	84.56	1481.83	16	-0.3	741.923	2	22.71	499000000	1	5820	ABQ_20230131_MeCP2.raw	3	3	492	507			PEAKS DB
1	1	MeCP2|	R.K(+42.01)PGSVVAAAAAEAK.K	Y	83.93	1310.72	14	0.7	656.367	2	38.4	8880000	1	12429	ABQ_20230131_MeCP2.raw	3	3	494	507	Acetylation (N-term)	K1:Acetylation (N-term):1000.00	PEAKS DB
1	1	MeCP2|	K.YEEHLYERDEGD.K	Y	83.36	1553.63	12	0.5	777.821	2	23.99	299000	1	6400	ABQ_20230131_MeCP2.raw	1	1	28	39			PEAKS DB
1	1	MeCP2|	R.GGSLESDGC(+57.02)PKEPAK.T	Y	82.25	1530.7	15	-0.3	766.356	2	19.79	714000	1	4609	ABQ_20230131_MeCP2.raw	2	2	644	658	Carbamidomethylation	C9:Carbamidomethylation:1000.00	PEAKS DB
1	1	MeCP2|	K.EVVKPLLVSTLGEK.S	Y	81.76	1510.9	14	-0.6	756.455	2	54.81	4460000000	1	19352	ABQ_20230131_MeCP2.raw	18	18	541	554			PEAKS DB
1	1	MeCP2|	K.PGSVVAAAAAEAK.K	Y	79.53	1140.61	13	-0.5	571.314	2	30.5	72200000	1	9487	ABQ_20230131_MeCP2.raw	4	4	495	507			PEAKS DB
1	1	MeCP2|	R.KPGSVVAAAAAEAKKK.A	Y	79.48	1524.9	16	-0.4	509.307	3	21.29	2080000	1	5248	ABQ_20230131_MeCP2.raw	2	2	494	509			PEAKS DB
1	1	MeCP2|	K.YDVYLINPQGK.A	Y	78.91	1308.67	11	-1.3	655.342	2	54.66	4050000000	1	19223	ABQ_20230131_MeCP2.raw	8	8	343	353			PEAKS DB
1	1	MeCP2|	K.LLVKMPFQTSPGGK.A	Y	77.48	1501.83	14	-2.8	751.922	2	51.36	32400000	1	17893	ABQ_20230131_MeCP2.raw	4	4	443	456			PEAKS DB
1	1	MeCP2|	R.KAEADPQAIPKKR.G	Y	76.93	1450.83	13	-1.3	484.615	3	18.41	400000	1	3992	ABQ_20230131_MeCP2.raw	2	2	479	491			PEAKS DB
1	1	MeCP2|	R.IAYSKDFETLK.V	Y	76.75	1313.69	11	1.5	657.852	2	36.85	531000000	1	11808	ABQ_20230131_MeCP2.raw	9	9	109	119			PEAKS DB
1	1	MeCP2|	Q.PAVATAATAAEK.Y	Y	76.67	1099.59	12	-1.2	550.8	2	26.38	2110000	1	7446	ABQ_20230131_MeCP2.raw	2	2	661	672			PEAKS DB
1	1	MeCP2|	K.YDVYLINPQGKAFR.S	Y	76.61	1682.88	14	2.1	561.968	3	54.19	13600000	1	19070	ABQ_20230131_MeCP2.raw	2	2	343	356			PEAKS DB
1	1	MeCP2|	L.QGWQATFGGGDHPPK.L	Y	76.25	1581.73	15	1.9	791.875	2	32.79	12700000	1	10152	ABQ_20230131_MeCP2.raw	2	2	204	218			PEAKS DB
1	1	MeCP2|	K.AEADPQAIPKK.R	Y	75.47	1166.63	11	-1.2	584.321	2	19.92	1770000	1	4647	ABQ_20230131_MeCP2.raw	2	2	480	490			PEAKS DB
1	1	MeCP2|	G.SGSAPAVPEASASPK.Q	Y	75.21	1354.67	15	-1.2	678.343	2	26.56	10200000	1	7524	ABQ_20230131_MeCP2.raw	1	1	291	305			PEAKS DB
1	1	MeCP2|	K.YEEHLYER.D	Y	75.2	1137.51	8	-1	569.761	2	22.05	675000000	1	5533	ABQ_20230131_MeCP2.raw	14	14	28	35			PEAKS DB
1	1	MeCP2|	A.KTQPAVATAATAAEK.Y	Y	75.01	1456.79	15	-1.1	729.401	2	21.58	717000	1	5357	ABQ_20230131_MeCP2.raw	1	1	658	672			PEAKS DB
1	1	MeCP2|	A.GKYDVYLINPQGK.A	Y	74.85	1493.79	13	0.1	747.901	2	43.29	8470000	1	14459	ABQ_20230131_MeCP2.raw	2	2	341	353			PEAKS DB
1	1	MeCP2|	K.HNMLGGC(+57.02)PK.E	Y	74.77	1012.46	9	-2.1	507.235	2	19.92	1740000	1	4661	ABQ_20230131_MeCP2.raw	1	1	79	87	Carbamidomethylation	C7:Carbamidomethylation:1000.00	PEAKS DB
1	1	MeCP2|	A.ETSEGSGSAPAVPEASASPK.Q	Y	74.71	1857.86	20	0.9	929.938	2	29.94	2380000	1	8932	ABQ_20230131_MeCP2.raw	1	1	286	305			PEAKS DB
1	1	MeCP2|	K.TYLNGDHVTHPD.F	Y	74.23	1367.61	12	-0.9	684.812	2	24.16	1730000	1	6499	ABQ_20230131_MeCP2.raw	2	2	141	152			PEAKS DB
1	1	MeCP2|	L.DPNDFDFTVTGR.G	Y	74.14	1382.61	12	-0.4	692.312	2	61.17	1710000	1	22001	ABQ_20230131_MeCP2.raw	1	1	374	385			PEAKS DB
1	1	MeCP2|	K.AEGGGATTSTQVMVIKRPGR.K	Y	73.69	2015.06	20	-1.4	504.771	4	27.26	22100000	1	7791	ABQ_20230131_MeCP2.raw	3	3	457	476			PEAKS DB
1	1	MeCP2|	K.M(+15.99)PFQTSPGGKAEGGGATTSTQVMVIK.R	Y	73.47	2595.27	26	1.6	866.098	3	43.54	879000	1	14594	ABQ_20230131_MeCP2.raw	1	1	447	472	Oxidation (M)	M1:Oxidation (M):69.51	PEAKS DB
1	1	MeCP2|	R.S(+42.01)AGKYDVYLINPQGK.A	Y	73.25	1693.87	15	-0.4	565.63	3	60.59	2700000	1	21732	ABQ_20230131_MeCP2.raw	3	3	339	353	Acetylation (N-term)	S1:Acetylation (N-term):1000.00	PEAKS DB
1	1	MeCP2|	R.KDIVSSSMPRPNR.E	Y	72.69	1485.77	13	-0.8	743.893	2	23.43	166000000	1	6120	ABQ_20230131_MeCP2.raw	5	5	682	694			PEAKS DB
1	1	MeCP2|	K.SEDQDLQGLK.D	Y	72.54	1131.54	10	0.2	566.778	2	28.42	1630000000	1	8330	ABQ_20230131_MeCP2.raw	19	19	236	245			PEAKS DB
1	1	MeCP2|	R.SKVELIAYFEK.V	Y	72.36	1325.72	11	1.1	663.87	2	53.15	18600000	1	18639	ABQ_20230131_MeCP2.raw	2	2	357	367			PEAKS DB
1	1	MeCP2|	D.TSLDPNDFDFTVTGR.G	Y	72.2	1683.77	15	1.3	842.895	2	70.11	432000	1	25599	ABQ_20230131_MeCP2.raw	1	1	371	385			PEAKS DB
1	1	MeCP2|	T.SEGSGSAPAVPEASASPK.Q	Y	71.98	1627.77	18	0.1	814.892	2	28.07	2450000	1	8167	ABQ_20230131_MeCP2.raw	1	1	288	305			PEAKS DB
1	1	MeCP2|	K.AATSEGVQVKR.V	Y	71.94	1144.62	11	-2.6	573.316	2	18.97	17300000	1	4212	ABQ_20230131_MeCP2.raw	2	2	424	434			PEAKS DB
1	1	MeCP2|	R.G(+42.01)RKPGSVVAAAAAEAK.K	Y	71.58	1523.84	16	-0.2	508.954	3	31.19	526000	1	9484	ABQ_20230131_MeCP2.raw	1	1	492	507	Acetylation (N-term)	G1:Acetylation (N-term):1000.00	PEAKS DB
1	1	MeCP2|	R.GSVAGMLGLREEK.S	Y	71.5	1345.7	13	-0.7	673.858	2	38.54	277000000	1	12681	ABQ_20230131_MeCP2.raw	4	4	223	235			PEAKS DB
1	1	MeCP2|	K.AEADPQAIPK.K	Y	71.3	1038.53	10	-0.7	520.274	2	24.73	660000000	1	6711	ABQ_20230131_MeCP2.raw	2	2	480	489			PEAKS DB
1	1	MeCP2|	R.KAEADPQAIPKK.R	Y	71.28	1294.72	12	-3.2	648.367	2	18.95	834000	1	4230	ABQ_20230131_MeCP2.raw	2	2	479	490			PEAKS DB
1	1	MeCP2|	K.DFETLKVDFLSK.L	Y	70.97	1440.75	12	-0.7	481.257	3	69.62	9340000	1	25395	ABQ_20230131_MeCP2.raw	3	3	114	125			PEAKS DB
1	1	MeCP2|	P.KAATSEGVQVK.R	Y	70.88	1116.61	11	-1.7	559.313	2	18.77	735000	1	4141	ABQ_20230131_MeCP2.raw	2	2	423	433			PEAKS DB
1	1	MeCP2|	P.GSVVAAAAAEAK.K	Y	70.56	1043.56	12	1.3	522.788	2	27.21	109000000	1	7813	ABQ_20230131_MeCP2.raw	1	1	496	507			PEAKS DB
1	1	MeCP2|	K.AEADPQAIPKKR.G	Y	70.12	1322.73	12	-1.3	441.917	3	19.08	331000	1	4274	ABQ_20230131_MeCP2.raw	2	2	480	491			PEAKS DB
1	1	MeCP2|	S.EGSGSAPAVPEASASPK.Q	Y	70.12	1540.74	17	0.3	771.376	2	28.23	6610000	1	8204	ABQ_20230131_MeCP2.raw	2	2	289	305			PEAKS DB
1	1	MeCP2|	S.GSAPAVPEASASPK.Q	Y	69.99	1267.64	14	-1	634.827	2	26.48	4360000	1	7469	ABQ_20230131_MeCP2.raw	1	1	292	305			PEAKS DB
1	1	MeCP2|	S.AEPAEAGKAETSEGSGSAPAVPEASASPK.Q	Y	69.57	2682.26	29	-2.4	895.092	3	29.95	0	1	8985	ABQ_20230131_MeCP2.raw	0	0	277	305			PEAKS DB
1	1	MeCP2|	R.GGSLESDGC(+57.02)PK.E	Y	69.47	1105.47	11	-1.1	553.742	2	19.65	902000	1	4531	ABQ_20230131_MeCP2.raw	1	1	644	654	Carbamidomethylation	C9:Carbamidomethylation:1000.00	PEAKS DB
1	1	MeCP2|	K.M(+15.99)PFQTSPGGK.A	Y	69.47	1064.5	10	-0.8	533.255	2	26.56	1050000000	1	8317	ABQ_20230131_MeCP2.raw	10	10	447	456	Oxidation (M)	M1:Oxidation (M):1000.00	PEAKS DB
1	1	MeCP2|	K.DIVSSSMPRPNR.E	Y	69.23	1357.68	12	0.9	679.846	2	32.46	688000000	1	10161	ABQ_20230131_MeCP2.raw	6	6	683	694			PEAKS DB
1	1	MeCP2|	D.PNDFDFTVTGR.G	Y	69.19	1267.58	11	0.8	634.799	2	52.53	78900000	1	18550	ABQ_20230131_MeCP2.raw	3	3	375	385			PEAKS DB
1	1	MeCP2|	E.TSEGSGSAPAVPEASASPK.Q	Y	68.88	1728.82	19	1.7	865.417	2	28.39	3720000	1	8270	ABQ_20230131_MeCP2.raw	1	1	287	305			PEAKS DB
1	1	MeCP2|	R.GRKPGSVVAAAAAEAKK.K	Y	68.49	1609.93	17	0.3	537.649	3	21.67	910000	1	5414	ABQ_20230131_MeCP2.raw	2	2	492	508			PEAKS DB
1	1	MeCP2|	R.GSVAGM(+15.99)LGLREEK.S	Y	68.31	1361.7	13	-0.7	681.855	2	27.8	191000000	1	8011	ABQ_20230131_MeCP2.raw	13	13	223	235	Oxidation (M)	M6:Oxidation (M):1000.00	PEAKS DB
1	1	MeCP2|	G.RKPGSVVAAAAAEAK.K	Y	68.29	1424.81	15	-1.2	475.943	3	22.58	4960000	1	5796	ABQ_20230131_MeCP2.raw	3	3	493	507			PEAKS DB
1	1	MeCP2|	K.SPGKLLVKMPFQTSPGGK.A	Y	68.13	1871.03	18	1.9	624.686	3	44.47	401000	1	15002	ABQ_20230131_MeCP2.raw	1	1	439	456			PEAKS DB
1	1	MeCP2|	K.AEGGGATTSTQVMVIKR.P	Y	68.08	1704.88	17	-2	569.3	3	29.29	7060000	1	8671	ABQ_20230131_MeCP2.raw	1	1	457	473			PEAKS DB
1	1	MeCP2|	M(+15.99)SPILGYWK.I	Y	68.07	1109.56	9	-0.5	555.786	2	55.46	1220000000	1	19696	ABQ_20230131_MeCP2.raw	4	4	1	9	Oxidation (M)	M1:Oxidation (M):1000.00	PEAKS DB
1	1	MeCP2|	K.LLVKM(+15.99)PFQTSPGGK.A	Y	67.91	1517.83	14	0.2	759.921	2	35.94	31600000	1	11342	ABQ_20230131_MeCP2.raw	8	8	443	456	Oxidation (M)	M5:Oxidation (M):1000.00	PEAKS DB
1	1	MeCP2|	P.GSVVAAAAAEAKK.K	Y	67.81	1171.66	13	-1.4	586.835	2	23.4	651000	1	6133	ABQ_20230131_MeCP2.raw	1	1	496	508			PEAKS DB
1	1	MeCP2|	R.GSVAGMLGLR.E	Y	67.3	959.522	10	-1.4	480.768	2	51.31	2550000000	1	17962	ABQ_20230131_MeCP2.raw	5	5	223	232			PEAKS DB
1	1	MeCP2|	R.SVQETVLPIKK.R	Y	67.08	1240.74	11	-0.7	621.376	2	31.59	2310000000	1	9800	ABQ_20230131_MeCP2.raw	14	14	518	528			PEAKS DB
1	1	MeCP2|	K.LTQSMAIIR.Y	Y	66.88	1031.58	9	1.4	516.798	2	40.59	4350000000	1	13395	ABQ_20230131_MeCP2.raw	5	5	65	73			PEAKS DB
1	1	MeCP2|	G.KAEGGGATTSTQVMVIK.R	Y	66.88	1676.88	17	0.2	559.966	3	28.56	1030000	1	8382	ABQ_20230131_MeCP2.raw	2	2	456	472			PEAKS DB
1	1	MeCP2|	W.QATFGGGDHPPK.L	Y	66.83	1210.57	12	-0.7	606.293	2	19.88	22300000	1	4612	ABQ_20230131_MeCP2.raw	3	3	207	218			PEAKS DB
1	1	MeCP2|	P.M(+15.99)YDDPTLPEGWTR.K	Y	66.82	1595.69	13	1.9	798.855	2	56.44	2060000	1	19906	ABQ_20230131_MeCP2.raw	2	2	317	329	Oxidation (M)	M1:Oxidation (M):1000.00	PEAKS DB
1	1	MeCP2|	R.SAGKYDVYLINPQGKAFR.S	Y	66.75	2026.06	18	0.9	507.524	4	45.3	3070000	1	15344	ABQ_20230131_MeCP2.raw	2	2	339	356			PEAKS DB
1	1	MeCP2|	R.EEKSEDQDLQGLKDK.P	Y	66.72	1760.84	15	-0.7	881.428	2	20.97	1750000	1	5079	ABQ_20230131_MeCP2.raw	2	2	233	247			PEAKS DB
1	1	MeCP2|	S.APAVPEASASPK.Q	Y	66.69	1123.59	12	1.5	562.802	2	25.03	4240000	1	6831	ABQ_20230131_MeCP2.raw	1	1	294	305			PEAKS DB
1	1	MeCP2|	R.YIADKHNMLGGC(+57.02)PK.E	Y	66.54	1602.76	14	2.3	802.391	2	23.73	183000	1	6308	ABQ_20230131_MeCP2.raw	1	1	74	87	Carbamidomethylation	C12:Carbamidomethylation:1000.00	PEAKS DB
1	1	MeCP2|	MSPILGYWK.I	Y	66.45	1093.56	9	-1.7	547.788	2	62.92	687000000	1	22950	ABQ_20230131_MeCP2.raw	5	5	1	9			PEAKS DB
1	1	MeCP2|	E.GSGSAPAVPEASASPK.Q	Y	66.43	1411.69	16	0.2	706.855	2	26.59	3650000	1	7512	ABQ_20230131_MeCP2.raw	1	1	290	305			PEAKS DB
1	1	MeCP2|	M(+42.01)(+15.99)SPILGYWK.I	Y	66.05	1151.57	9	-0.3	576.791	2	81.24	2070000	1	29889	ABQ_20230131_MeCP2.raw	1	1	1	9	Acetylation (N-term); Oxidation (M)	M1:Acetylation (N-term):1000.00;M1:Oxidation (M):1000.00	PEAKS DB
1	1	MeCP2|	F.PNLPYYIDGDVK.L	Y	65.88	1392.69	12	1.9	697.355	2	56.89	2230000	1	20171	ABQ_20230131_MeCP2.raw	1	1	53	64			PEAKS DB
1	1	MeCP2|	R.GSVAGM(+15.99)LGLR.E	Y	65.87	975.517	10	-0.8	488.765	2	40.6	3500000000	1	14770	ABQ_20230131_MeCP2.raw	13	13	223	232	Oxidation (M)	M6:Oxidation (M):1000.00	PEAKS DB
1	1	MeCP2|	G.SAPAVPEASASPK.Q	Y	65.71	1210.62	13	-0.6	606.317	2	26.05	9700000	1	7417	ABQ_20230131_MeCP2.raw	1	1	293	305			PEAKS DB
1	1	MeCP2|	R.SVQETVLPIK.K	Y	65.49	1112.64	10	-1	557.329	2	45.99	7270000000	1	15598	ABQ_20230131_MeCP2.raw	15	15	518	527			PEAKS DB
1	1	MeCP2|	F.GGGDHPPKLVPR.G	Y	65.47	1228.67	12	0.9	410.563	3	21.14	206000	1	5184	ABQ_20230131_MeCP2.raw	1	1	211	222			PEAKS DB
1	1	MeCP2|	K.AATSEGVQVK.R	Y	65.4	988.519	10	-2.4	495.265	2	20.04	1190000000	1	4728	ABQ_20230131_MeCP2.raw	5	5	424	433			PEAKS DB
1	1	MeCP2|	K.TQPAVATAATAAEKY.K	Y	65.21	1491.76	15	-0.6	746.885	2	38.83	1180000	1	12643	ABQ_20230131_MeCP2.raw	1	1	659	673			PEAKS DB
1	1	MeCP2|	K.AEGGGATTSTQVM(+15.99)VIKRPGR.K	Y	65.21	2031.05	20	2.1	678.026	3	23.79	9450000	1	6280	ABQ_20230131_MeCP2.raw	3	3	457	476	Oxidation (M)	M13:Oxidation (M):1000.00	PEAKS DB
1	1	MeCP2|	R.KAEADPQAIPK.K	Y	65.11	1166.63	11	-1.3	584.321	2	21.55	690000000	1	5360	ABQ_20230131_MeCP2.raw	8	8	479	489			PEAKS DB
1	1	MeCP2|	K.AEGGGATTSTQVM(+15.99)VIKR.P	Y	64.95	1720.88	17	0.6	861.447	2	24.56	4890000	1	6649	ABQ_20230131_MeCP2.raw	3	3	457	473	Oxidation (M)	M13:Oxidation (M):1000.00	PEAKS DB
1	1	MeCP2|	K.HNM(+15.99)LGGC(+57.02)PK.E	Y	64.8	1028.45	9	-3	515.232	2	18.24	1250000	1	3918	ABQ_20230131_MeCP2.raw	1	1	79	87	Oxidation (M); Carbamidomethylation	M3:Oxidation (M):1000.00;C7:Carbamidomethylation:1000.00	PEAKS DB
1	1	MeCP2|	K.E(+42.01)PAKTQPAVATAATAAEK.Y	Y	64.8	1795.93	18	2.6	599.653	3	38	1090000	1	12285	ABQ_20230131_MeCP2.raw	2	2	655	672	Acetylation (N-term)	E1:Acetylation (N-term):1000.00	PEAKS DB
1	1	MeCP2|	R.AEISM(+15.99)LEGAVLDIR.Y	Y	64.54	1531.79	14	0.9	766.904	2	72.43	900000	1	26503	ABQ_20230131_MeCP2.raw	4	4	90	103	Oxidation (M)	M5:Oxidation (M):1000.00	PEAKS DB
1	1	MeCP2|	R.IEAIPQIDK.Y	Y	64.39	1025.58	9	-0.1	513.795	2	46.23	5620000000	1	15758	ABQ_20230131_MeCP2.raw	6	6	183	191			PEAKS DB
1	1	MeCP2|	M.YDDPTLPEGWTR.K	Y	64.22	1448.66	12	0.6	725.336	2	55.87	16900000	1	19941	ABQ_20230131_MeCP2.raw	2	2	318	329			PEAKS DB
1	1	MeCP2|	K.E(+42.01)GKHEPVQPSAHHSAEPAEAGK.A	Y	63.73	2334.1	22	-1	779.039	3	19.52	42400	1	4495	ABQ_20230131_MeCP2.raw	1	1	263	284	Acetylation (N-term)	E1:Acetylation (N-term):1000.00	PEAKS DB
1	1	MeCP2|	K.TYLNGDHVTHPDFM.L	Y	63.68	1645.72	14	2.1	823.869	2	46.72	8770000	1	15914	ABQ_20230131_MeCP2.raw	2	2	141	154			PEAKS DB
1	1	MeCP2|	Q.ATFGGGDHPPK.L	Y	63.61	1082.51	11	-1.5	542.264	2	19.55	5830000	1	4479	ABQ_20230131_MeCP2.raw	2	2	208	218			PEAKS DB
1	1	MeCP2|	K.GSGTTRPK.A	Y	63.56	802.43	8	-0.6	402.222	2	17.57	201000	1	3767	ABQ_20230131_MeCP2.raw	1	1	416	423			PEAKS DB
1	1	MeCP2|	N.LPYYIDGDVK.L	Y	63.48	1181.6	10	0.8	591.806	2	49.59	23600000	1	17128	ABQ_20230131_MeCP2.raw	3	3	55	64			PEAKS DB
1	1	MeCP2|	K.DIVSSSMPRPNREEPVDSR.T	Y	63.44	2170.04	19	-0.3	724.355	3	34.38	3250000	1	10792	ABQ_20230131_MeCP2.raw	3	3	683	701			PEAKS DB
1	1	MeCP2|	K.MPFQTSPGGK.A	Y	63.36	1048.5	10	-1.3	525.257	2	29.33	1850000000	1	8656	ABQ_20230131_MeCP2.raw	9	9	447	456			PEAKS DB
1	1	MeCP2|	R.PNREEPVDSR.T	Y	63.33	1197.57	10	-3.8	400.197	3	18.2	9130000	1	3895	ABQ_20230131_MeCP2.raw	2	2	692	701			PEAKS DB
1	1	MeCP2|	R.IEAIPQIDKYLK.S	Y	63.04	1429.82	12	-0.2	715.916	2	52.3	23700000	1	18309	ABQ_20230131_MeCP2.raw	4	4	183	194			PEAKS DB
1	1	MeCP2|	R.PKAATSEGVQVK.R	Y	63.03	1213.67	12	-2.8	607.839	2	19.23	1990000	1	4366	ABQ_20230131_MeCP2.raw	2	2	422	433			PEAKS DB
1	1	MeCP2|	T.SLDPNDFDFTVTGR.G	Y	62.61	1582.73	14	-0.6	792.37	2	69.41	73400	1	25351	ABQ_20230131_MeCP2.raw	1	1	372	385			PEAKS DB
1	1	MeCP2|	R.K(+42.01)AEADPQAIPK.K	Y	62.2	1208.64	11	0.9	605.328	2	28.39	2100000	1	8286	ABQ_20230131_MeCP2.raw	2	2	479	489	Acetylation (N-term)	K1:Acetylation (N-term):1000.00	PEAKS DB
1	1	MeCP2|	R.ETVSIEVK.E	Y	62.12	903.491	8	-1	452.752	2	30.85	1070000000	1	9356	ABQ_20230131_MeCP2.raw	5	5	533	540			PEAKS DB
1	1	MeCP2|	R.SVQETVLPIKKR.K	Y	62.03	1396.84	12	1.9	699.429	2	25.53	6670000	1	7069	ABQ_20230131_MeCP2.raw	3	3	518	529			PEAKS DB
1	1	MeCP2|	K.VELIAYFEK.V	Y	62	1110.6	9	-0.7	556.305	2	65.84	17500000	1	23859	ABQ_20230131_MeCP2.raw	1	1	359	367			PEAKS DB
1	1	MeCP2|	K.RIEAIPQIDK.Y	Y	61.75	1181.68	10	-0.2	394.899	3	32.64	2140000000	1	11099	ABQ_20230131_MeCP2.raw	7	7	182	191			PEAKS DB
1	1	MeCP2|	K.Y(+42.01)DVYLINPQGK.A	Y	61.3	1350.68	11	1	676.349	2	80.38	1520000	1	29617	ABQ_20230131_MeCP2.raw	7	7	343	353	Acetylation (N-term)	Y1:Acetylation (N-term):1000.00	PEAKS DB
1	1	MeCP2|	A.EGGGATTSTQVMVIK.R	Y	61.01	1477.74	15	1	739.88	2	38.96	1510000	1	12676	ABQ_20230131_MeCP2.raw	1	1	458	472			PEAKS DB
1	1	MeCP2|	R.VLEKSPGKLLVK.M	Y	60.8	1309.83	12	-0.1	655.924	2	25.89	4580000	1	7223	ABQ_20230131_MeCP2.raw	2	2	435	446			PEAKS DB
1	1	MeCP2|	Q.GWQATFGGGDHPPK.L	Y	60.68	1453.67	14	0.4	727.845	2	31.8	1410000	1	9748	ABQ_20230131_MeCP2.raw	2	2	205	218			PEAKS DB
1	1	MeCP2|	A.TFGGGDHPPK.L	Y	60.57	1011.48	10	-2	506.745	2	19.1	5960000	1	4285	ABQ_20230131_MeCP2.raw	1	1	209	218			PEAKS DB
1	1	MeCP2|	Y.DVYLINPQGK.A	Y	60.52	1145.61	10	-0.7	573.811	2	49.35	6610000	1	17099	ABQ_20230131_MeCP2.raw	2	2	344	353			PEAKS DB
1	1	MeCP2|	M.SPILGYWK.I	Y	60.46	962.523	8	-1	482.268	2	52.96	585000000	1	18828	ABQ_20230131_MeCP2.raw	2	2	2	9			PEAKS DB
1	1	MeCP2|	T.QPAVATAATAAEK.Y	Y	60.21	1227.65	13	-1	614.83	2	24.69	423000	1	6692	ABQ_20230131_MeCP2.raw	1	1	660	672			PEAKS DB
1	1	MeCP2|	K.HEPVQPSAHH.S	Y	59.95	1137.53	10	-3.7	569.771	2	18.18	692000	1	3889	ABQ_20230131_MeCP2.raw	1	1	266	275			PEAKS DB
1	1	MeCP2|	K.TRETVSIEVK.E	Y	59.64	1160.64	10	-1.6	387.887	3	24.51	75100000	1	6608	ABQ_20230131_MeCP2.raw	3	3	531	540			PEAKS DB
1	1	MeCP2|	K.M(+15.99)PFQTSPGGKAEGGGATTSTQVM(+15.99)VIK.R	Y	59.62	2611.26	26	2.1	871.43	3	37.82	1210000	1	12087	ABQ_20230131_MeCP2.raw	1	1	447	472	Oxidation (M)	M1:Oxidation (M):1000.00;M23:Oxidation (M):1000.00	PEAKS DB
1	1	MeCP2|	S.M(+15.99)LEGAVLDIR.Y	Y	59.54	1131.6	10	-1.3	566.804	2	52.15	2700000	1	18222	ABQ_20230131_MeCP2.raw	4	4	94	103	Oxidation (M)	M1:Oxidation (M):1000.00	PEAKS DB
1	1	MeCP2|	K.LTQSM(+15.99)AIIR.Y	Y	59.33	1047.57	9	1.7	524.795	2	34.78	3040000000	1	12356	ABQ_20230131_MeCP2.raw	24	24	65	73	Oxidation (M)	M5:Oxidation (M):1000.00	PEAKS DB
1	1	MeCP2|	R.EEPVDSRTPVTER.V	Y	59.15	1513.74	13	-1.4	505.586	3	22.54	1160000	1	5751	ABQ_20230131_MeCP2.raw	1	1	695	707			PEAKS DB
1	1	MeCP2|	M(+15.99)SPILGYWKIK.G	Y	59.07	1350.74	11	1.8	451.254	3	54.3	2450000	1	19097	ABQ_20230131_MeCP2.raw	1	1	1	11	Oxidation (M)	M1:Oxidation (M):1000.00	PEAKS DB
1	1	MeCP2|	S.PILGYWK.I	Y	59.03	875.49	7	-0.2	438.752	2	51.64	39600000	1	18175	ABQ_20230131_MeCP2.raw	3	3	3	9			PEAKS DB
1	1	MeCP2|	A.PAVPEASASPK.Q	Y	58.82	1052.55	11	-1	527.282	2	23.34	2810000	1	6104	ABQ_20230131_MeCP2.raw	1	1	295	305			PEAKS DB
1	1	MeCP2|	K.YEEHLYERD.E	Y	58.82	1252.54	9	-0.5	627.275	2	22.73	282000	1	5858	ABQ_20230131_MeCP2.raw	1	1	28	36			PEAKS DB
1	1	MeCP2|	K.AETSEGSGSAPAVPEASA.S	Y	58.69	1616.72	18	-1.9	809.364	2	38.6	7650000	1	12510	ABQ_20230131_MeCP2.raw	1	1	285	302			PEAKS DB
1	1	MeCP2|	R.KDIVSSSM(+15.99)PR.P	Y	58.6	1134.57	10	-3	379.196	3	19.44	29900000	1	4435	ABQ_20230131_MeCP2.raw	5	5	682	691	Oxidation (M)	M8:Oxidation (M):1000.00	PEAKS DB
1	1	MeCP2|	Y.DDPTLPEGWTR.K	Y	58.58	1285.59	11	-0.4	643.804	2	54.75	3380000	1	19292	ABQ_20230131_MeCP2.raw	1	1	319	329			PEAKS DB
1	1	MeCP2|	G.SVVAAAAAEAK.K	Y	58.4	986.54	11	2	494.278	2	25.35	13600000	1	7000	ABQ_20230131_MeCP2.raw	2	2	497	507			PEAKS DB
1	1	MeCP2|	K.YEEHLYERDEG.D	Y	58.31	1438.6	11	1.1	720.308	2	23.03	87800	1	5993	ABQ_20230131_MeCP2.raw	1	1	28	38			PEAKS DB
1	1	MeCP2|	D.DPTLPEGWTR.K	Y	58.24	1170.57	10	0.4	586.291	2	52.84	29600000	1	18568	ABQ_20230131_MeCP2.raw	5	5	320	329			PEAKS DB
1	1	MeCP2|	I.SM(+15.99)LEGAVLDIR.Y	Y	58.12	1218.63	11	0.8	610.322	2	53.59	2370000	1	18994	ABQ_20230131_MeCP2.raw	1	1	93	103	Oxidation (M)	M2:Oxidation (M):1000.00	PEAKS DB
1	1	MeCP2|	R.KDIVSSSMPR.P	Y	58.01	1118.58	10	-0.3	560.295	2	24.29	32000000	1	6511	ABQ_20230131_MeCP2.raw	2	2	682	691			PEAKS DB
1	1	MeCP2|	D.RGPMYDDPTLPEGWTR.K	Y	58	1889.87	16	-0.3	630.965	3	52.45	856000	1	18343	ABQ_20230131_MeCP2.raw	2	2	314	329			PEAKS DB
1	1	MeCP2|	K.GSGTTRPKAATSEGVQVK.R	Y	58	1772.94	18	-1.8	887.475	2	19.25	496000	1	4380	ABQ_20230131_MeCP2.raw	1	1	416	433			PEAKS DB
1	1	MeCP2|	G.PM(+15.99)YDDPTLPEGWTR.K	Y	57.9	1692.75	14	1.1	847.381	2	57.81	1140000	1	20535	ABQ_20230131_MeCP2.raw	1	1	316	329	Oxidation (M)	M2:Oxidation (M):1000.00	PEAKS DB
1	1	MeCP2|	K.AETSEGSGSAPAVPEASAS.P	Y	57.74	1703.75	19	1.1	852.882	2	37.31	13200000	1	12141	ABQ_20230131_MeCP2.raw	2	2	285	303			PEAKS DB
1	1	MeCP2|	R.VLEKSPGK.L	Y	57.64	856.502	8	-3.2	429.257	2	18.18	5780000	1	3877	ABQ_20230131_MeCP2.raw	1	1	435	442			PEAKS DB
1	1	MeCP2|	K.S(+42.01)PKAPGTGR.G	Y	57.43	911.482	9	-2.3	456.747	2	19.4	598000	1	4425	ABQ_20230131_MeCP2.raw	1	1	401	409	Acetylation (N-term)	S1:Acetylation (N-term):1000.00	PEAKS DB
1	1	MeCP2|	K.EGKHEPVQPSAH.H	Y	57.43	1314.63	12	-3.9	658.321	2	18.18	2250000	1	3899	ABQ_20230131_MeCP2.raw	2	2	263	274			PEAKS DB
1	1	MeCP2|	R.KDIVSSSM(+15.99)PRPNR.E	Y	57.34	1501.77	13	-1.7	376.448	4	19.25	80900000	1	4367	ABQ_20230131_MeCP2.raw	8	8	682	694	Oxidation (M)	M8:Oxidation (M):1000.00	PEAKS DB
1	1	MeCP2|	K.HEPVQPSAH.H	Y	57.15	1000.47	9	-3.4	501.242	2	18.24	16400000	1	3906	ABQ_20230131_MeCP2.raw	1	1	266	274			PEAKS DB
1	1	MeCP2|	K.KRIEAIPQIDK.Y	Y	56.82	1309.77	11	0.8	655.894	2	25.65	25100000	1	7121	ABQ_20230131_MeCP2.raw	4	4	181	191			PEAKS DB
1	1	MeCP2|	E.GGGATTSTQVM(+15.99)VIK.R	Y	56.72	1364.7	14	0.3	683.356	2	28.5	2120000	1	8333	ABQ_20230131_MeCP2.raw	1	1	459	472	Oxidation (M)	M11:Oxidation (M):1000.00	PEAKS DB
1	1	MeCP2|	D.VYLINPQGK.A	Y	56.39	1030.58	9	1.4	516.298	2	38.27	14200000	1	12424	ABQ_20230131_MeCP2.raw	1	1	345	353			PEAKS DB
1	1	MeCP2|	R.E(+42.01)EKSEDQDLQGLK.D	Y	56.34	1559.73	13	2.7	780.875	2	34.89	830000	1	11014	ABQ_20230131_MeCP2.raw	1	1	233	245	Acetylation (N-term)	E1:Acetylation (N-term):1000.00	PEAKS DB
1	1	MeCP2|	R.LLLEYLEEK.Y	Y	56.28	1148.63	9	0.2	575.324	2	73.3	1220000000	1	26878	ABQ_20230131_MeCP2.raw	7	7	19	27			PEAKS DB
1	1	MeCP2|	K.S(+42.01)EDQDLQGLK.D	Y	56.21	1173.55	10	1.7	587.784	2	43.9	350000	1	14761	ABQ_20230131_MeCP2.raw	1	1	236	245	Acetylation (N-term)	S1:Acetylation (N-term):1000.00	PEAKS DB
1	1	MeCP2|	G.GGATTSTQVMVIK.R	Y	56.12	1291.68	13	1.2	646.848	2	35.88	8850000	1	11397	ABQ_20230131_MeCP2.raw	1	1	460	472			PEAKS DB
1	1	MeCP2|	K.G(+42.01)SGTTRPKAATSEGVQVK.R	Y	56.09	1814.95	18	0.1	908.482	2	22.85	600000	1	5910	ABQ_20230131_MeCP2.raw	2	2	416	433	Acetylation (N-term)	G1:Acetylation (N-term):1000.00	PEAKS DB
1	1	MeCP2|	R.DEGDKWR.N	Y	56.04	904.404	7	-2.9	453.208	2	19.18	226000000	1	4300	ABQ_20230131_MeCP2.raw	2	2	36	42			PEAKS DB
1	1	MeCP2|	K.EVVKPLLVSTLGEKSGKG.L	Y	55.91	1840.07	18	1.9	614.364	3	41.44	4240000	1	13710	ABQ_20230131_MeCP2.raw	3	3	541	558			PEAKS DB
1	1	MeCP2|	K.PLLVSTLGEKSGK.G	Y	55.82	1327.77	13	0.8	664.893	2	35.32	430000	1	11168	ABQ_20230131_MeCP2.raw	1	1	545	557			PEAKS DB
1	1	MeCP2|	D.PTSPPEPQDLSSSVC(+57.02)K.E	Y	55.81	1727.8	16	-0.5	864.909	2	40	390000	1	13121	ABQ_20230131_MeCP2.raw	1	1	622	637	Carbamidomethylation	C15:Carbamidomethylation:1000.00	PEAKS DB
1	1	MeCP2|	K.AVKESSIR.S	Y	55.77	888.503	8	-4.3	445.257	2	18.2	4550000	1	3903	ABQ_20230131_MeCP2.raw	1	1	510	517			PEAKS DB
1	1	MeCP2|	G.ATTSTQVMVIK.R	Y	55.51	1177.64	11	1.2	589.827	2	34.18	7040000	1	10726	ABQ_20230131_MeCP2.raw	1	1	462	472			PEAKS DB
1	1	MeCP2|	T.FGGGDHPPKLVPR.G	Y	55.12	1375.74	13	-2.1	459.585	3	26.04	518000	1	7303	ABQ_20230131_MeCP2.raw	1	1	210	222			PEAKS DB
1	1	MeCP2|	P.NLPYYIDGDVK.L	Y	55.06	1295.64	11	-0.2	648.827	2	52.87	3050000	1	18539	ABQ_20230131_MeCP2.raw	1	1	54	64			PEAKS DB
1	1	MeCP2|	K.L(+42.01)LVKM(+15.99)PFQTSPGGK.A	Y	54.95	1559.84	14	0.5	780.927	2	55.06	2170000	1	19431	ABQ_20230131_MeCP2.raw	4	4	443	456	Acetylation (N-term); Oxidation (M)	L1:Acetylation (N-term):1000.00;M5:Oxidation (M):1000.00	PEAKS DB
1	1	MeCP2|	K.IKGLVQPTR.L	Y	54.82	1010.62	9	0.8	506.32	2	23.12	43500000	1	5994	ABQ_20230131_MeCP2.raw	1	1	10	18			PEAKS DB
1	1	MeCP2|	K.RKAEADPQAIPK.K	Y	54.76	1322.73	12	-1.9	441.917	3	19.49	21200000	1	4513	ABQ_20230131_MeCP2.raw	2	2	478	489			PEAKS DB
1	1	MeCP2|	M(+42.01)SPILGYWK.I	Y	54.65	1135.57	9	-0.9	568.794	2	95.36	195000	1	35619	ABQ_20230131_MeCP2.raw	2	2	1	9	Acetylation (N-term)	M1:Acetylation (N-term):1000.00	PEAKS DB
1	1	MeCP2|	G.GGATTSTQVM(+15.99)VIK.R	Y	54.55	1307.68	13	1.2	654.846	2	28.33	4700000	1	8241	ABQ_20230131_MeCP2.raw	3	3	460	472	Oxidation (M)	M10:Oxidation (M):1000.00	PEAKS DB
1	1	MeCP2|	F.QTSPGGKAEGGGATTSTQVMVIK.R	Y	54.47	2204.11	23	1.1	735.712	3	31.25	220000	1	9520	ABQ_20230131_MeCP2.raw	1	1	450	472			PEAKS DB
1	1	MeCP2|	A.VATAATAAEK.Y	Y	54.24	931.497	10	-3	466.755	2	18.97	11500000	1	4225	ABQ_20230131_MeCP2.raw	1	1	663	672			PEAKS DB
1	1	MeCP2|	K.VDFLSKLPEM(+15.99)LK.M	Y	54.21	1434.78	12	-0.3	479.267	3	60.85	4860000	1	21981	ABQ_20230131_MeCP2.raw	2	2	120	131	Oxidation (M)	M10:Oxidation (M):1000.00	PEAKS DB
1	1	MeCP2|	G.KYDVYLINPQGK.A	Y	54.18	1436.77	12	-0.5	479.929	3	42.07	3850000	1	13999	ABQ_20230131_MeCP2.raw	1	1	342	353			PEAKS DB
1	1	MeCP2|	R.IEAIPQIDKYLKSSK.Y	Y	54.08	1731.98	15	0.5	434.002	4	49.93	613000	1	17280	ABQ_20230131_MeCP2.raw	1	1	183	197			PEAKS DB
1	1	MeCP2|	R.KRKAEADPQAIPK.K	Y	54.03	1450.83	13	-2.5	484.615	3	18.97	0	1	4233	ABQ_20230131_MeCP2.raw	0	0	477	489			PEAKS DB
1	1	MeCP2|	M.PFQTSPGGK.A	Y	53.99	917.461	9	-1.7	459.737	2	20.48	1770000	1	4876	ABQ_20230131_MeCP2.raw	1	1	448	456			PEAKS DB
1	1	MeCP2|	E.GGGATTSTQVMVIK.R	Y	53.7	1348.7	14	0.9	675.359	2	36.09	4050000	1	11468	ABQ_20230131_MeCP2.raw	1	1	459	472			PEAKS DB
1	1	MeCP2|	R.SAGKYDVYLINPQ.G	Y	53.51	1466.74	13	-1.4	734.376	2	54.53	22700000	1	19300	ABQ_20230131_MeCP2.raw	1	1	339	351			PEAKS DB
1	1	MeCP2|	S.MLEGAVLDIR.Y	Y	53.41	1115.6	10	0	558.808	2	59.18	4440000	1	21174	ABQ_20230131_MeCP2.raw	2	2	94	103			PEAKS DB
1	1	MeCP2|	K.TYLNGDHVTH.P	Y	53.05	1155.53	10	-1.1	578.772	2	21.54	0	1	5354	ABQ_20230131_MeCP2.raw	0	0	141	150			PEAKS DB
1	1	MeCP2|	K.DIVSSSMPR.P	Y	53.02	990.48	9	0.5	496.248	2	37.63	173000000	1	12080	ABQ_20230131_MeCP2.raw	2	2	683	691			PEAKS DB
1	1	MeCP2|	R.SVQETVLPIKKRK.T	Y	52.94	1524.94	13	-1.6	763.474	2	22.27	174000	1	5674	ABQ_20230131_MeCP2.raw	1	1	518	530			PEAKS DB
1	1	MeCP2|	A.GKAETSEGSGSAPAVPEASASPK.Q	Y	52.9	2114.01	23	-0.9	705.678	3	24.24	256000	1	6532	ABQ_20230131_MeCP2.raw	1	1	283	305			PEAKS DB
1	1	MeCP2|	M.S(+42.01)PILGYWK.I	Y	52.85	1004.53	8	-0.8	503.273	2	86.13	729000	1	31811	ABQ_20230131_MeCP2.raw	1	1	2	9	Acetylation (N-term)	S1:Acetylation (N-term):1000.00	PEAKS DB
1	1	MeCP2|	V.AAAAAEAK.K	Y	52.5	701.371	8	-1.3	351.692	2	24.43	484000	1	6593	ABQ_20230131_MeCP2.raw	1	1	500	507			PEAKS DB
1	1	MeCP2|	P.AVPEASASPK.Q	Y	52.43	955.497	10	-1.8	478.755	2	20.06	1920000	1	4715	ABQ_20230131_MeCP2.raw	3	3	296	305			PEAKS DB
1	1	MeCP2|	K.GLVQPTR.L	Y	52.43	769.445	7	-0.6	385.729	2	23.03	1900000000	1	5992	ABQ_20230131_MeCP2.raw	18	18	12	18			PEAKS DB
1	1	MeCP2|	A.EADPQAIPK.K	Y	52.2	967.497	9	1	484.757	2	23.76	2700000	1	6288	ABQ_20230131_MeCP2.raw	1	1	481	489			PEAKS DB
1	1	MeCP2|	K.PLLVSTLGEK.S	Y	52.11	1055.62	10	0.8	528.819	2	48.85	264000000	1	16791	ABQ_20230131_MeCP2.raw	6	6	545	554			PEAKS DB
1	1	MeCP2|	G.PMYDDPTLPEGWTR.K	Y	52.09	1676.75	14	0.8	839.383	2	63.27	389000	1	22823	ABQ_20230131_MeCP2.raw	1	1	316	329			PEAKS DB
1	1	MeCP2|	D.PTLPEGWTR.K	Y	52.03	1055.54	9	0.4	528.778	2	44.87	500000000	1	15191	ABQ_20230131_MeCP2.raw	5	5	321	329			PEAKS DB
1	1	MeCP2|	G.KAEGGGATTSTQVM(+15.99)VIK.R	Y	51.81	1692.87	17	0.6	847.444	2	24.13	73700	1	6478	ABQ_20230131_MeCP2.raw	1	1	456	472	Oxidation (M)	M14:Oxidation (M):1000.00	PEAKS DB
1	1	MeCP2|	K.AETSEGSGSAPAVPEAS.A	Y	51.68	1545.68	17	-0.6	773.847	2	35.57	36400000	1	11447	ABQ_20230131_MeCP2.raw	1	1	285	301			PEAKS DB
1	1	MeCP2|	K.RIEAIPQIDKY.L	Y	51.68	1344.74	11	-0.8	449.254	3	43.21	1590000	1	14453	ABQ_20230131_MeCP2.raw	1	1	182	192			PEAKS DB
1	1	MeCP2|	K.AEGGGATTSTQVM(+15.99)VIKRPGRK.R	Y	51.67	2159.15	21	2	720.725	3	21.14	269000	1	5174	ABQ_20230131_MeCP2.raw	1	1	457	477	Oxidation (M)	M13:Oxidation (M):1000.00	PEAKS DB
1	1	MeCP2|	K.SPGKLLVK.M	Y	51.63	840.543	8	0.9	421.279	2	21.94	13100000	1	5505	ABQ_20230131_MeCP2.raw	1	1	439	446			PEAKS DB
1	1	MeCP2|	K.AETSEGSGSAPAVPEASASPKQRR.S	Y	51.59	2369.16	24	-1.3	790.725	3	21.67	0	1	5410	ABQ_20230131_MeCP2.raw	0	0	285	308			PEAKS DB
1	1	MeCP2|	V.VAAAAAEAK.K	Y	51.42	800.439	9	-3.5	401.226	2	18.52	557000	1	4036	ABQ_20230131_MeCP2.raw	1	1	499	507			PEAKS DB
1	1	MeCP2|	K.DIVSSSM(+15.99)PRPNR.E	Y	51.25	1373.67	12	-1.1	458.897	3	31.76	348000000	1	7659	ABQ_20230131_MeCP2.raw	9	9	683	694	Oxidation (M)	M7:Oxidation (M):1000.00	PEAKS DB
1	1	MeCP2|	P.NDFDFTVTGR.G	Y	51.12	1170.53	10	0.3	586.273	2	51.72	800000	1	18021	ABQ_20230131_MeCP2.raw	1	1	376	385			PEAKS DB
1	1	MeCP2|	R.IEAIPQIDKY.L	Y	50.97	1188.64	10	-0.2	595.327	2	53.46	18400000	1	18728	ABQ_20230131_MeCP2.raw	1	1	183	192			PEAKS DB
1	1	MeCP2|	R.D(+42.01)RGPMYDDPTLPEGWTR.K	Y	50.95	2046.91	17	-0.2	683.311	3	58.36	141000	1	20843	ABQ_20230131_MeCP2.raw	1	1	313	329	Acetylation (N-term)	D1:Acetylation (N-term):1000.00	PEAKS DB
1	1	MeCP2|	E.ADPQAIPK.K	Y	50.92	838.455	8	-2.5	420.234	2	22.02	1280000	1	5570	ABQ_20230131_MeCP2.raw	1	1	482	489			PEAKS DB
1	1	MeCP2|	W.QATFGGGDHPPKLVPR.G	Y	50.71	1675.88	16	-1.6	559.633	3	29.2	495000	1	8693	ABQ_20230131_MeCP2.raw	2	2	207	222			PEAKS DB
1	1	MeCP2|	M.LEGAVLDIR.Y	Y	50.69	984.56	9	0.9	493.288	2	48.61	4720000	1	16740	ABQ_20230131_MeCP2.raw	1	1	95	103			PEAKS DB
1	1	MeCP2|	S.VVAAAAAEAK.K	Y	50.66	899.508	10	-2.1	450.76	2	20.68	6190000	1	4955	ABQ_20230131_MeCP2.raw	1	1	498	507			PEAKS DB
1	1	MeCP2|	R.KPGSVVAAAA.A	Y	50.57	869.497	10	-2	435.755	2	22.7	3440000	1	5825	ABQ_20230131_MeCP2.raw	1	1	494	503			PEAKS DB
1	1	MeCP2|	K.EVVKPLLVST.L	Y	50.5	1083.65	10	-1.5	542.833	2	51.2	32700000	1	17985	ABQ_20230131_MeCP2.raw	2	2	541	550			PEAKS DB
1	1	MeCP2|	M.C(+57.02)LDAFPK.L	Y	50.47	849.405	7	0.3	425.71	2	33.8	1840000	1	10557	ABQ_20230131_MeCP2.raw	1	1	169	175	Carbamidomethylation	C1:Carbamidomethylation:1000.00	PEAKS DB
1	1	MeCP2|	R.S(+42.01)VQETVLPIKK.R	Y	50.37	1282.75	11	0.9	642.383	2	50.64	324000	1	17645	ABQ_20230131_MeCP2.raw	1	1	518	528	Acetylation (N-term)	S1:Acetylation (N-term):1000.00	PEAKS DB
1	1	MeCP2|	L.PYYIDGDVK.L	Y	50.19	1068.51	9	-3.5	535.262	2	36.33	1550000	1	11587	ABQ_20230131_MeCP2.raw	1	1	56	64			PEAKS DB
1	1	MeCP2|	R.DRGPMYDDPTL.P	Y	50.11	1278.56	11	-0.2	640.285	2	49.91	5900000	1	17275	ABQ_20230131_MeCP2.raw	1	1	313	323			PEAKS DB
1	1	MeCP2|	K.I(+42.01)KGLVQPTR.L	Y	49.98	1052.63	9	0.4	527.325	2	36.06	5480000	1	11462	ABQ_20230131_MeCP2.raw	2	2	10	18	Acetylation (N-term)	I1:Acetylation (N-term):1000.00	PEAKS DB
1	1	MeCP2|	I.SMLEGAVLDIR.Y	Y	49.78	1202.63	11	-0.2	602.324	2	63.96	481000	1	23114	ABQ_20230131_MeCP2.raw	1	1	93	103			PEAKS DB
1	1	MeCP2|	A.VATAATAAEKYK.H	Y	49.77	1222.66	12	-0.9	612.335	2	20.7	0	1	4986	ABQ_20230131_MeCP2.raw	0	0	663	674			PEAKS DB
1	1	MeCP2|	T.TSTQVM(+15.99)VIK.R	Y	49.7	1021.55	9	2	511.782	2	25.41	2680000	1	6993	ABQ_20230131_MeCP2.raw	1	1	464	472	Oxidation (M)	M6:Oxidation (M):1000.00	PEAKS DB
1	1	MeCP2|	T.STQVMVIK.R	Y	49.52	904.505	8	-1.2	453.259	2	29.97	2970000	1	8970	ABQ_20230131_MeCP2.raw	1	1	465	472			PEAKS DB
1	1	MeCP2|	A.ATSEGVQVK.R	Y	49.5	917.482	9	-1.5	459.748	2	19.59	1380000	1	4502	ABQ_20230131_MeCP2.raw	1	1	425	433			PEAKS DB
1	1	MeCP2|	T.FGGGDHPPK.L	Y	49.33	910.43	9	-2.3	456.221	2	19.55	8610000	1	4511	ABQ_20230131_MeCP2.raw	3	3	210	218			PEAKS DB
1	1	MeCP2|	R.GSVAGMLGLRE.E	Y	49.31	1088.56	11	0.2	545.29	2	52.77	1590000	1	18484	ABQ_20230131_MeCP2.raw	1	1	223	233			PEAKS DB
1	1	MeCP2|	P.MYDDPTLPEGWTR.K	Y	49.31	1579.7	13	0.1	790.856	2	60.44	1690000	1	21662	ABQ_20230131_MeCP2.raw	1	1	317	329			PEAKS DB
1	1	MeCP2|	R.SAGKYDVYLINPQG.K	Y	49.26	1523.76	14	1.3	762.889	2	55.29	1950000	1	19512	ABQ_20230131_MeCP2.raw	1	1	339	352			PEAKS DB
1	1	MeCP2|	R.KPGSVVAAAAA.E	Y	49.24	940.534	11	-0.5	471.274	2	23.99	5390000	1	6392	ABQ_20230131_MeCP2.raw	1	1	494	504			PEAKS DB
1	1	MeCP2|	A.YSKDFETLK.V	Y	48.96	1129.57	9	0.4	565.79	2	35.15	251000	1	11156	ABQ_20230131_MeCP2.raw	1	1	111	119			PEAKS DB
1	1	MeCP2|	L.TQSMAIIR.Y	Y	48.85	918.496	8	-0.8	460.255	2	39.5	0	1	12942	ABQ_20230131_MeCP2.raw	0	0	66	73			PEAKS DB
1	1	MeCP2|	G.GATTSTQVMVIK.R	Y	48.68	1234.66	12	0.7	618.337	2	35.44	8230000	1	11232	ABQ_20230131_MeCP2.raw	1	1	461	472			PEAKS DB
1	1	MeCP2|	G.DTSLDPNDFDFTVTGR.G	Y	48.66	1798.8	16	0.8	900.408	2	76.98	101000	1	28294	ABQ_20230131_MeCP2.raw	1	1	370	385			PEAKS DB
1	1	MeCP2|	K.DIVSSSM(+15.99)PR.P	Y	48.56	1006.48	9	-0.2	504.245	2	24.8	135000000	1	6714	ABQ_20230131_MeCP2.raw	8	8	683	691	Oxidation (M)	M7:Oxidation (M):1000.00	PEAKS DB
1	1	MeCP2|	M.SPILGYWKIK.G	Y	48.43	1203.7	10	0	602.858	2	51.86	2420000	1	18110	ABQ_20230131_MeCP2.raw	2	2	2	11			PEAKS DB
1	1	MeCP2|	R.YIADKHNM.L	Y	48.15	990.459	8	-2.4	496.236	2	19.46	544000	1	4455	ABQ_20230131_MeCP2.raw	1	1	74	81			PEAKS DB
1	1	MeCP2|	R.K(+42.01)DIVSSSMPRPNR.E	Y	48.02	1527.78	13	0	510.268	3	32.9	337000	1	10216	ABQ_20230131_MeCP2.raw	1	1	682	694	Acetylation (N-term)	K1:Acetylation (N-term):1000.00	PEAKS DB
1	1	MeCP2|	S.VAGM(+15.99)LGLR.E	Y	48.02	831.464	8	-0.6	416.739	2	36.35	4370000	1	11580	ABQ_20230131_MeCP2.raw	2	2	225	232	Oxidation (M)	M4:Oxidation (M):1000.00	PEAKS DB
1	1	MeCP2|	S.VAGMLGLR.E	Y	47.97	815.469	8	1.4	408.742	2	40.92	4010000	1	13494	ABQ_20230131_MeCP2.raw	2	2	225	232			PEAKS DB
1	1	MeCP2|	K.DIVSSSMPRPN.R	Y	47.78	1201.58	11	-0.9	601.795	2	43.19	7760000	1	14635	ABQ_20230131_MeCP2.raw	1	1	683	693			PEAKS DB
1	1	MeCP2|	R.KDIVSSSMPRPNREEPVDSR.T	Y	47.77	2298.14	20	0.3	767.054	3	26.04	331000	1	7335	ABQ_20230131_MeCP2.raw	1	1	682	701			PEAKS DB
1	1	MeCP2|	K.AETSEGSGSAPAVPE.A	Y	47.64	1387.61	15	0.8	694.813	2	33.94	2950000	1	10618	ABQ_20230131_MeCP2.raw	1	1	285	299			PEAKS DB
1	1	MeCP2|	W.PLQGWQATFGGGDHPPK.L	Y	47.57	1791.87	17	1.8	896.943	2	44.44	178000	1	14980	ABQ_20230131_MeCP2.raw	1	1	202	218			PEAKS DB
1	1	MeCP2|	R.DRGPMYDDPTLPEG.W	Y	47.45	1561.67	14	-0.6	781.843	2	53.41	4360000	1	18714	ABQ_20230131_MeCP2.raw	1	1	313	326			PEAKS DB
1	1	MeCP2|	K.ESSIRSVQETVLPIK.K	Y	47.42	1684.94	15	0.7	843.476	2	49.14	1010000	1	16980	ABQ_20230131_MeCP2.raw	3	3	513	527			PEAKS DB
1	1	MeCP2|	L.VSTLGEK.S	Y	47.38	732.402	7	-0.9	367.208	2	19.49	914000	1	4488	ABQ_20230131_MeCP2.raw	1	1	548	554			PEAKS DB
1	1	MeCP2|	R.TPVTERVS	Y	47.38	887.471	8	-1.8	444.742	2	20.81	4660000	1	5041	ABQ_20230131_MeCP2.raw	1	1	702	709			PEAKS DB
1	1	MeCP2|	T.TSTQVMVIK.R	Y	47.15	1005.55	9	-0.4	503.784	2	31.64	2780000	1	9691	ABQ_20230131_MeCP2.raw	1	1	464	472			PEAKS DB
1	1	MeCP2|	G.GATTSTQVM(+15.99)VIK.R	Y	47.15	1250.65	12	0.6	626.335	2	28.01	3830000	1	8104	ABQ_20230131_MeCP2.raw	2	2	461	472	Oxidation (M)	M9:Oxidation (M):1000.00	PEAKS DB
1	1	MeCP2|	V.QETVLPIKK.R	Y	47.14	1054.64	9	-1.5	528.326	2	31.59	3820000	1	9638	ABQ_20230131_MeCP2.raw	1	1	520	528			PEAKS DB
1	1	MeCP2|	R.EEPVDSR.T	Y	47.02	830.377	7	-4.3	416.194	2	18.22	1730000	1	3907	ABQ_20230131_MeCP2.raw	3	3	695	701			PEAKS DB
1	1	MeCP2|	R.GPM(+15.99)YDDPTLPEG.W	Y	46.75	1306.54	12	0.4	654.277	2	51.77	1140000	1	18100	ABQ_20230131_MeCP2.raw	1	1	315	326	Oxidation (M)	M3:Oxidation (M):1000.00	PEAKS DB
1	1	MeCP2|	K.LPEM(+15.99)LKM(+15.99)FEDR.L	Y	46.64	1439.68	11	1.1	480.901	3	37.74	6990000	1	12212	ABQ_20230131_MeCP2.raw	7	7	126	136	Oxidation (M)	M4:Oxidation (M):1000.00;M7:Oxidation (M):1000.00	PEAKS DB
1	1	MeCP2|	E.G(+42.01)SGSAPAVPEASASPK.Q	Y	46.49	1453.7	16	-4.6	727.856	2	41.92	227000	1	13715	ABQ_20230131_MeCP2.raw	1	1	290	305	Acetylation (N-term)	G1:Acetylation (N-term):1000.00	PEAKS DB
1	1	MeCP2|	K.LPEMLKM(+15.99)FEDR.L	Y	46.13	1423.68	11	-0.1	475.568	3	52.55	164000	1	18402	ABQ_20230131_MeCP2.raw	1	1	126	136	Oxidation (M)	M7:Oxidation (M):22.45	PEAKS DB
1	1	MeCP2|	G.SVAGM(+15.99)LGLR.E	Y	46.1	918.496	9	0.6	460.255	2	36.53	9790000	1	11692	ABQ_20230131_MeCP2.raw	2	2	224	232	Oxidation (M)	M5:Oxidation (M):1000.00	PEAKS DB
1	1	MeCP2|	R.YIADKHNMLGG.C	Y	46.08	1217.59	11	-1.5	609.799	2	26.42	1140000	1	7495	ABQ_20230131_MeCP2.raw	1	1	74	84			PEAKS DB
1	1	MeCP2|	R.SAGKYDVY.L	Y	45.97	901.418	8	0.6	451.717	2	24.94	19500000	1	6795	ABQ_20230131_MeCP2.raw	1	1	339	346			PEAKS DB
1	1	MeCP2|	A.VPEASASPK.Q	Y	45.95	884.46	9	-1.8	443.237	2	19.21	1080000	1	4337	ABQ_20230131_MeCP2.raw	1	1	297	305			PEAKS DB
1	1	MeCP2|	R.KDIVSSSM(+15.99)PRPNREEPVDSR.T	Y	45.89	2314.13	20	-0.5	772.385	3	21.3	403000	1	5250	ABQ_20230131_MeCP2.raw	1	1	682	701	Oxidation (M)	M8:Oxidation (M):1000.00	PEAKS DB
1	1	MeCP2|	T.SEGVQVK.R	Y	45.19	745.397	7	-2.1	373.705	2	19.1	909000	1	4298	ABQ_20230131_MeCP2.raw	1	1	427	433			PEAKS DB
1	1	MeCP2|	A.TSEGVQVK.R	Y	44.92	846.445	8	-2.3	424.229	2	19.36	9570000	1	4390	ABQ_20230131_MeCP2.raw	1	1	426	433			PEAKS DB
1	1	MeCP2|	K.DKPLKFK.K	Y	44.87	874.528	7	-1.1	438.271	2	19.79	1230000	1	4595	ABQ_20230131_MeCP2.raw	1	1	246	252			PEAKS DB
1	1	MeCP2|	K.K(+42.01)RIEAIPQIDK.Y	Y	44.86	1351.78	11	-1.5	451.601	3	38.67	388000	1	12639	ABQ_20230131_MeCP2.raw	2	2	181	191	Acetylation (N-term)	K1:Acetylation (N-term):1000.00	PEAKS DB
1	1	MeCP2|	K.DIVSSSM(+15.99)PRPNREEPVDSR.T	Y	44.82	2186.04	19	1.9	729.688	3	25.68	1330000	1	7128	ABQ_20230131_MeCP2.raw	2	2	683	701	Oxidation (M)	M7:Oxidation (M):1000.00	PEAKS DB
1	1	MeCP2|	V.KEVVKPLLVSTLGEK.S	Y	44.82	1638.99	15	1.8	547.339	3	40.21	720000	1	13202	ABQ_20230131_MeCP2.raw	1	1	540	554			PEAKS DB
1	1	MeCP2|	K.TQPAVATAAT.A	Y	44.71	929.482	10	1.2	465.749	2	27.62	12400000	1	7969	ABQ_20230131_MeCP2.raw	1	1	659	668			PEAKS DB
1	1	MeCP2|	K.EVVKPLLVSTLGE.K	Y	44.6	1382.8	13	0.4	692.409	2	67.85	4060000	1	24679	ABQ_20230131_MeCP2.raw	1	1	541	553			PEAKS DB
1	1	MeCP2|	P.FQTSPGGK.A	Y	44.4	820.408	8	-3.1	411.21	2	19.37	7940000	1	4397	ABQ_20230131_MeCP2.raw	1	1	449	456			PEAKS DB
1	1	MeCP2|	A.TTSTQVM(+15.99)VIK.R	Y	44.23	1122.6	10	-0.1	562.305	2	26.22	1980000	1	7403	ABQ_20230131_MeCP2.raw	2	2	463	472	Oxidation (M)	M7:Oxidation (M):1000.00	PEAKS DB
1	1	MeCP2|	R.G(+42.01)GSLESDGC(+57.02)PKEPAK.T	Y	44.05	1572.71	15	0.4	787.362	2	25.98	283000	1	7269	ABQ_20230131_MeCP2.raw	1	1	644	658	Acetylation (N-term); Carbamidomethylation	G1:Acetylation (N-term):1000.00;C9:Carbamidomethylation:1000.00	PEAKS DB
1	1	MeCP2|	N.DFDFTVTGR.G	Y	44.02	1056.49	9	-2	529.25	2	57.99	10100000	1	20625	ABQ_20230131_MeCP2.raw	3	3	377	385			PEAKS DB
1	1	MeCP2|	K.VGDTSLDPNDFD.F	Y	43.87	1293.54	12	1.1	647.776	2	59.86	10000000	1	21727	ABQ_20230131_MeCP2.raw	3	3	368	379			PEAKS DB
1	1	MeCP2|	Y.EEHLYER.D	Y	43.85	974.446	7	-2.6	488.229	2	22.02	359000	1	5594	ABQ_20230131_MeCP2.raw	1	1	29	35			PEAKS DB
1	1	MeCP2|	V.VKPLLVSTLGEK.S	Y	43.77	1282.79	12	-0.4	642.4	2	52.15	562000	1	18241	ABQ_20230131_MeCP2.raw	1	1	543	554			PEAKS DB
1	1	MeCP2|	L.KVDFLSK.L	Y	43.32	835.48	7	-0.6	418.747	2	25.12	1830000	1	6899	ABQ_20230131_MeCP2.raw	1	1	119	125			PEAKS DB
1	1	MeCP2|	V.KLTQSMAIIR.Y	Y	43.3	1159.67	10	-0.3	387.565	3	30.74	552000	1	9313	ABQ_20230131_MeCP2.raw	2	2	64	73			PEAKS DB
1	1	MeCP2|	K.H(+42.01)EPVQPSAHHSAEPAEAGK.A	Y	43.26	2019.94	19	-1.5	674.319	3	19.25	163000	1	4383	ABQ_20230131_MeCP2.raw	1	1	266	284	Acetylation (N-term)	H1:Acetylation (N-term):1000.00	PEAKS DB
1	1	MeCP2|	T.QSMAIIR.Y	Y	43.26	817.448	7	-3.1	409.73	2	39.48	1060000	1	12914	ABQ_20230131_MeCP2.raw	2	2	67	73			PEAKS DB
1	1	MeCP2|	D.FDFTVTGR.G	Y	43.18	941.461	8	-0.7	471.737	2	48.89	5050000	1	16854	ABQ_20230131_MeCP2.raw	1	1	378	385			PEAKS DB
1	1	MeCP2|	K.TQPAVATAATAA.E	Y	42.93	1071.56	12	0.3	536.785	2	33.66	0	1	10520	ABQ_20230131_MeCP2.raw	0	0	659	670			PEAKS DB
1	1	MeCP2|	K.G(+42.01)LVQPTR.L	Y	42.9	811.455	7	-0.2	406.735	2	39.74	0	1	13031	ABQ_20230131_MeCP2.raw	0	0	12	18	Acetylation (N-term)	G1:Acetylation (N-term):1000.00	PEAKS DB
1	1	MeCP2|	A.EAGKAETSEGSGSAPAVPEASASPK.Q	Y	42.88	2314.09	25	1.5	772.372	3	25.78	0	1	7198	ABQ_20230131_MeCP2.raw	0	0	281	305			PEAKS DB
1	1	MeCP2|	R.KPGSVVAAA.A	Y	42.87	798.46	9	-1.4	400.237	2	21.49	15200000	1	5311	ABQ_20230131_MeCP2.raw	1	1	494	502			PEAKS DB
1	1	MeCP2|	K.DIVSSSM(+15.99)PRPN.R	Y	42.16	1217.57	11	0.1	609.793	2	28.58	4260000	1	8378	ABQ_20230131_MeCP2.raw	2	2	683	693	Oxidation (M)	M7:Oxidation (M):1000.00	PEAKS DB
1	1	MeCP2|	K.EGKHEPVQPS.A	Y	42.09	1106.54	10	-3.4	554.273	2	18.2	231000	1	3915	ABQ_20230131_MeCP2.raw	1	1	263	272			PEAKS DB
1	1	MeCP2|	V.KMPFQTSPGGK.A	Y	41.99	1176.6	11	-1.1	589.305	2	24.21	582000	1	6501	ABQ_20230131_MeCP2.raw	1	1	446	456			PEAKS DB
1	1	MeCP2|	R.YIADKHNM(+15.99)LGG.C	Y	41.73	1233.58	11	1.4	617.799	2	21.17	1010000	1	5139	ABQ_20230131_MeCP2.raw	1	1	74	84	Oxidation (M)	M8:Oxidation (M):1000.00	PEAKS DB
1	1	MeCP2|	K.AEADPQAI.P	Y	41.65	813.387	8	-0.2	407.701	2	31.26	2450000	1	9491	ABQ_20230131_MeCP2.raw	1	1	480	487			PEAKS DB
1	1	MeCP2|	I.RSVQETVLPIK.K	Y	41.54	1268.75	11	0	635.38	2	34.48	1210000	1	10829	ABQ_20230131_MeCP2.raw	2	2	517	527			PEAKS DB
1	1	MeCP2|	V.ELIAYFEK.V	Y	41.45	1011.53	8	-0.1	506.771	2	55.01	845000	1	19402	ABQ_20230131_MeCP2.raw	1	1	360	367			PEAKS DB
1	1	MeCP2|	R.GRKPGSVVAAAA.A	Y	41.18	1082.62	12	-0.6	542.317	2	20.65	797000	1	4953	ABQ_20230131_MeCP2.raw	1	1	492	503			PEAKS DB
1	1	MeCP2|	R.KPGSVVAA.A	Y	40.82	727.423	8	-2.1	364.718	2	20.48	15200000	1	4851	ABQ_20230131_MeCP2.raw	1	1	494	501			PEAKS DB
1	1	MeCP2|	K.SEDQDLQGLKD.K	Y	40.81	1246.57	11	0.7	624.292	2	29.04	3070000	1	8537	ABQ_20230131_MeCP2.raw	1	1	236	246			PEAKS DB
1	1	MeCP2|	R.SAGKYDVYLIN.P	Y	40.74	1241.63	11	0.3	621.822	2	50.18	9100000	1	17584	ABQ_20230131_MeCP2.raw	2	2	339	349			PEAKS DB
1	1	MeCP2|	Q.ETVLPIKK.R	Y	40.51	926.58	8	1.2	464.298	2	25.48	481000	1	7043	ABQ_20230131_MeCP2.raw	1	1	521	528			PEAKS DB
1	1	MeCP2|	E.KYEEHLYER.D	Y	40.5	1265.6	9	-1.7	633.808	2	20.01	0	1	4701	ABQ_20230131_MeCP2.raw	0	0	27	35			PEAKS DB
1	1	MeCP2|	E.VVKPLLVSTLGEK.S	Y	40.45	1381.85	13	0.5	691.935	2	45.46	533000	1	15402	ABQ_20230131_MeCP2.raw	1	1	542	554			PEAKS DB
1	1	MeCP2|	K.LPEM(+15.99)LKMFEDR.L	Y	39.99	1423.68	11	0.2	712.849	2	47.38	48100	1	16236	ABQ_20230131_MeCP2.raw	1	1	126	136	Oxidation (M)	M4:Oxidation (M):25.20	PEAKS DB
1	1	MeCP2|	Y.LINPQGK.A	Y	39.99	768.449	7	-1.9	385.231	2	20.99	51600000	1	5283	ABQ_20230131_MeCP2.raw	1	1	347	353			PEAKS DB
1	1	MeCP2|	R.DRGPM(+15.99)YDDPTL.P	Y	39.78	1294.55	11	0.9	648.283	2	41.29	8270000	1	13633	ABQ_20230131_MeCP2.raw	1	1	313	323	Oxidation (M)	M5:Oxidation (M):1000.00	PEAKS DB
1	1	MeCP2|	F.DFTVTGR.G	Y	39.75	794.392	7	1	398.204	2	29.74	2870000	1	8860	ABQ_20230131_MeCP2.raw	1	1	379	385			PEAKS DB
1	1	MeCP2|	R.S(+42.01)VQETVLPIK.K	Y	39.6	1154.65	10	-0.1	578.335	2	46.67	689000	1	16016	ABQ_20230131_MeCP2.raw	2	2	518	527	Acetylation (N-term)	S1:Acetylation (N-term):1000.00	PEAKS DB
1	1	MeCP2|	K.EVVKPLLVS.T	Y	39	982.606	9	-0.7	492.31	2	49.22	58900000	1	17188	ABQ_20230131_MeCP2.raw	1	1	541	549			PEAKS DB
1	1	MeCP2|	E.TVSIEVK.E	Y	38.96	774.449	7	-0.6	388.231	2	27.15	1580000	1	7752	ABQ_20230131_MeCP2.raw	1	1	534	540			PEAKS DB
1	1	MeCP2|	K.SPGKLLVKM(+15.99)PFQTSPGGK.A	Y	38.89	1887.03	18	0.8	630.017	3	31.99	323000	1	9838	ABQ_20230131_MeCP2.raw	1	1	439	456	Oxidation (M)	M9:Oxidation (M):1000.00	PEAKS DB
1	1	MeCP2|	V.YLINPQGK.A	Y	38.79	931.513	8	1	466.764	2	30.22	606000	1	9102	ABQ_20230131_MeCP2.raw	1	1	346	353			PEAKS DB
1	1	MeCP2|	K.AEGGGATTSTQVM.V	Y	38.53	1208.53	13	0.7	605.275	2	31.08	22100000	1	9399	ABQ_20230131_MeCP2.raw	1	1	457	469			PEAKS DB
1	1	MeCP2|	K.DIVSSSMPRPNREE.P	Y	38.35	1615.76	14	-0.4	539.595	3	34.04	3270000	1	10672	ABQ_20230131_MeCP2.raw	2	2	683	696			PEAKS DB
1	1	MeCP2|	V.QETVLPIK.K	Y	38.16	926.544	8	-1.4	464.278	2	46.01	3320000	1	15649	ABQ_20230131_MeCP2.raw	2	2	520	527			PEAKS DB
1	1	MeCP2|	K.RIEAIPQID.K	Y	38.13	1053.58	9	1	527.799	2	48.52	16400000	1	16676	ABQ_20230131_MeCP2.raw	2	2	182	190			PEAKS DB
1	1	MeCP2|	K.VGDTSLDPNDF.D	Y	38.06	1178.51	11	0.8	590.262	2	62.3	1450000	1	22443	ABQ_20230131_MeCP2.raw	1	1	368	378			PEAKS DB
1	1	MeCP2|	T.RETVSIEVK.E	Y	38.06	1059.59	9	-0.1	530.803	2	23.99	588000	1	6409	ABQ_20230131_MeCP2.raw	1	1	532	540			PEAKS DB
1	1	MeCP2|	K.YDVYLINPQ.G	Y	38	1123.55	9	0.3	562.785	2	71.23	33300000	1	26198	ABQ_20230131_MeCP2.raw	1	1	343	351			PEAKS DB
1	1	MeCP2|	S.TQVM(+15.99)VIK.R	Y	37.95	833.468	7	-0.8	417.741	2	24.02	1810000	1	6405	ABQ_20230131_MeCP2.raw	1	1	466	472	Oxidation (M)	M4:Oxidation (M):1000.00	PEAKS DB
1	1	MeCP2|	M(+15.99)SPILGYWKIKG.L	Y	37.61	1407.76	12	0.6	470.26	3	54.03	1010000	1	19011	ABQ_20230131_MeCP2.raw	2	2	1	12	Oxidation (M)	M1:Oxidation (M):1000.00	PEAKS DB
1	1	MeCP2|	K.EVVKPLLVSTLG.E	Y	37.59	1253.76	12	-2.1	627.886	2	66.2	18000000	1	24199	ABQ_20230131_MeCP2.raw	1	1	541	552			PEAKS DB
1	1	MeCP2|	D.IVSSSMPRPNR.E	Y	37.37	1242.65	11	-0.2	622.332	2	21.97	327000	1	5520	ABQ_20230131_MeCP2.raw	1	1	684	694			PEAKS DB
1	1	MeCP2|	A.TAATAAEK.Y	Y	37.33	761.392	8	9.7	381.707	2	26.51	1760000	1	7511	ABQ_20230131_MeCP2.raw	1	1	665	672			PEAKS DB
1	1	MeCP2|	R.EEKSEDQDLQGL.K	Y	37.23	1389.63	12	0.4	695.821	2	34.38	570000	1	10797	ABQ_20230131_MeCP2.raw	1	1	233	244			PEAKS DB
1	1	MeCP2|	K.TQPAVATA.A	Y	37.21	757.397	8	-1.5	379.705	2	24.57	3440000	1	6627	ABQ_20230131_MeCP2.raw	1	1	659	666			PEAKS DB
1	1	MeCP2|	L.LLEYLEEK.Y	Y	37.09	1035.55	8	1.3	518.782	2	48.44	4360000	1	16662	ABQ_20230131_MeCP2.raw	1	1	20	27			PEAKS DB
1	1	MeCP2|	K.E(+42.01)VVKPLLVSTLGEK.S	Y	36.95	1552.91	14	0.2	518.643	3	65.66	1610000	1	23871	ABQ_20230131_MeCP2.raw	3	3	541	554	Acetylation (N-term)	E1:Acetylation (N-term):1000.00	PEAKS DB
1	1	MeCP2|	R.GSVAGMLGLREE.K	Y	36.91	1217.61	12	-1.1	609.81	2	53.46	508000	1	18780	ABQ_20230131_MeCP2.raw	1	1	223	234			PEAKS DB
1	1	MeCP2|	K.EVVKPLLVSTL.G	Y	36.82	1196.74	11	-0.8	599.376	2	67.93	6490000	1	24905	ABQ_20230131_MeCP2.raw	1	1	541	551			PEAKS DB
1	1	MeCP2|	K.L(+42.01)LVKMPFQTSPGGK.A	Y	36.72	1543.84	14	1	772.93	2	68.91	735000	1	25118	ABQ_20230131_MeCP2.raw	1	1	443	456	Acetylation (N-term)	L1:Acetylation (N-term):1000.00	PEAKS DB
1	1	MeCP2|	Y.LINPQGKAFR.S	Y	36.51	1142.66	10	1	572.336	2	25.41	332000	1	7028	ABQ_20230131_MeCP2.raw	1	1	347	356			PEAKS DB
1	1	MeCP2|	I.VSSSMPRPNR.E	Y	36.51	1129.57	10	-0.1	565.79	2	32.45	4570000	1	9990	ABQ_20230131_MeCP2.raw	1	1	685	694			PEAKS DB
1	1	MeCP2|	R.D(+42.01)RGPM(+15.99)YDDPTLPEGWTR.K	Y	36.46	2062.91	17	-0.7	688.642	3	52.57	830000	1	18385	ABQ_20230131_MeCP2.raw	2	2	313	329	Acetylation (N-term); Oxidation (M)	D1:Acetylation (N-term):1000.00;M5:Oxidation (M):1000.00	PEAKS DB
1	1	MeCP2|	S.TQVMVIK.R	Y	36.27	817.473	7	-1	409.743	2	29.35	2170000	1	8701	ABQ_20230131_MeCP2.raw	1	1	466	472			PEAKS DB
1	1	MeCP2|	K.YDVYLINPQGKA.F	Y	36.25	1379.71	12	1.1	690.862	2	55.09	115000	1	19456	ABQ_20230131_MeCP2.raw	1	1	343	354			PEAKS DB
1	1	MeCP2|	L.TQSM(+15.99)AIIR.Y	Y	36.2	934.491	8	-0.7	468.252	2	22.79	717000	1	5854	ABQ_20230131_MeCP2.raw	1	1	66	73	Oxidation (M)	M4:Oxidation (M):1000.00	PEAKS DB
1	1	MeCP2|	S.KLPEMLK.M	Y	36.16	857.505	7	0.8	429.76	2	26.72	565000	1	7592	ABQ_20230131_MeCP2.raw	1	1	125	131			PEAKS DB
1	1	MeCP2|	I.VSSSM(+15.99)PRPNR.E	Y	35.83	1145.56	10	-1.7	573.787	2	22.8	620000	1	5892	ABQ_20230131_MeCP2.raw	1	1	685	694	Oxidation (M)	M5:Oxidation (M):1000.00	PEAKS DB
1	1	MeCP2|	K.TYLNGDHVTHPDFM(+15.99).L	Y	35.77	1661.71	14	-0.6	554.912	3	38.49	1220000	1	12472	ABQ_20230131_MeCP2.raw	2	2	141	154	Oxidation (M)	M14:Oxidation (M):1000.00	PEAKS DB
1	1	MeCP2|	D.RGPM(+15.99)YDDPTLPEGWTR.K	Y	35.76	1905.87	16	0.3	636.297	3	47.48	1800000	1	16225	ABQ_20230131_MeCP2.raw	1	1	314	329	Oxidation (M)	M4:Oxidation (M):1000.00	PEAKS DB
1	1	MeCP2|	Y.YIDGDVK.L	Y	35.53	808.397	7	-2.2	405.205	2	21.58	227000000	1	5542	ABQ_20230131_MeCP2.raw	2	2	58	64			PEAKS DB
1	1	MeCP2|	A.TFGGGDHPPKLVPR.G	Y	35.4	1476.78	14	1.3	739.4	2	27.5	0	1	7929	ABQ_20230131_MeCP2.raw	0	0	209	222			PEAKS DB
1	1	MeCP2|	K.S(+42.01)PGKLLVK.M	Y	35.09	882.554	8	-0.4	442.284	2	34.28	3790000	1	10774	ABQ_20230131_MeCP2.raw	1	1	439	446	Acetylation (N-term)	S1:Acetylation (N-term):1000.00	PEAKS DB
1	1	MeCP2|	D.QDLQGLK.D	Y	35.07	800.439	7	0.7	401.227	2	23.67	2280000	1	6237	ABQ_20230131_MeCP2.raw	1	1	239	245			PEAKS DB
1	1	MeCP2|	V.KM(+15.99)PFQTSPGGK.A	Y	35.04	1192.59	11	-0.9	597.302	2	19.82	151000	1	4635	ABQ_20230131_MeCP2.raw	1	1	446	456	Oxidation (M)	M2:Oxidation (M):1000.00	PEAKS DB
1	1	MeCP2|	R.GSVAGM(+15.99)LGLREE.K	Y	34.96	1233.6	12	-2.7	617.807	2	39.41	379000	1	12890	ABQ_20230131_MeCP2.raw	1	1	223	234	Oxidation (M)	M6:Oxidation (M):1000.00	PEAKS DB
1	1	MeCP2|	R.KDIVSSSM.P	Y	34.87	865.422	8	-2.5	433.717	2	26.4	0	1	7465	ABQ_20230131_MeCP2.raw	0	0	682	689			PEAKS DB
1	1	MeCP2|	R.DRGPMYDD.P	Y	34.55	967.37	8	0.3	484.693	2	24.13	16800000	1	6431	ABQ_20230131_MeCP2.raw	1	1	313	320			PEAKS DB
1	1	MeCP2|	K.SEDQDLQGL.K	Y	34.49	1003.45	9	1.3	502.731	2	45.6	3910000	1	15478	ABQ_20230131_MeCP2.raw	2	2	236	244			PEAKS DB
1	1	MeCP2|	K.TQPAVATAATA.A	Y	34.47	1000.52	11	-1.3	501.266	2	30.56	9890000	1	9185	ABQ_20230131_MeCP2.raw	1	1	659	669			PEAKS DB
1	1	MeCP2|	S.KDFETLK.V	Y	34.47	879.47	7	-0.2	440.742	2	21.35	259000	1	5268	ABQ_20230131_MeCP2.raw	1	1	113	119			PEAKS DB
1	1	MeCP2|	M.LGLREEK.S	Y	34.46	843.481	7	-2.7	422.747	2	19.85	2880000	1	4613	ABQ_20230131_MeCP2.raw	1	1	229	235			PEAKS DB
1	1	MeCP2|	K.YEEHLYE.R	Y	34.43	981.408	7	0.7	491.712	2	27.92	386000	1	8091	ABQ_20230131_MeCP2.raw	1	1	28	34			PEAKS DB
1	1	MeCP2|	R.GSVAGM(+15.99)LGLRE.E	Y	34.37	1104.56	11	-0.6	553.287	2	38.54	2450000	1	12570	ABQ_20230131_MeCP2.raw	1	1	223	233	Oxidation (M)	M6:Oxidation (M):1000.00	PEAKS DB
1	1	MeCP2|	K.HEPVQPSA.H	Y	34.33	863.414	8	-1.8	432.713	2	19.1	103000	1	4287	ABQ_20230131_MeCP2.raw	1	1	266	273			PEAKS DB
1	1	MeCP2|	K.MPFQTSPGG.K	Y	34.22	920.406	9	0	461.21	2	44.69	2850000	1	15093	ABQ_20230131_MeCP2.raw	1	1	447	455			PEAKS DB
1	1	MeCP2|	K.AETSEGSGSAPAVP.E	Y	33.79	1258.57	14	1	630.292	2	35.31	582000	1	11217	ABQ_20230131_MeCP2.raw	1	1	285	298			PEAKS DB
1	1	MeCP2|	R.DRGPM(+15.99)YDDPTLPEG.W	Y	33.64	1577.67	14	-1.8	789.839	2	46.09	4270000	1	15630	ABQ_20230131_MeCP2.raw	2	2	313	326	Oxidation (M)	M5:Oxidation (M):1000.00	PEAKS DB
1	1	MeCP2|	E.LIAYFEK.V	Y	33.18	882.485	7	-1.5	442.249	2	43.19	1680000	1	14548	ABQ_20230131_MeCP2.raw	2	2	361	367			PEAKS DB
1	1	MeCP2|	P.YYIDGDVK.L	Y	33.05	971.46	8	-0.3	486.737	2	31.4	912000	1	9620	ABQ_20230131_MeCP2.raw	1	1	57	64			PEAKS DB
1	1	MeCP2|	K.VGDTSLDPND.F	Y	32.63	1031.44	10	0.6	516.728	2	34.64	4730000	1	10865	ABQ_20230131_MeCP2.raw	1	1	368	377			PEAKS DB
1	1	MeCP2|	K.TYLNGDH.V	Y	32.61	818.356	7	0.6	410.185	2	21.14	1480000	1	5184	ABQ_20230131_MeCP2.raw	2	2	141	147			PEAKS DB
1	1	MeCP2|	MSPILGY.W	Y	32.53	779.389	7	-0.9	390.701	2	65.44	1050000	1	23749	ABQ_20230131_MeCP2.raw	1	1	1	7			PEAKS DB
1	1	MeCP2|	K.A(+42.01)VKESSIR.S	Y	32.52	930.513	8	-0.7	466.264	2	21.7	853000	1	5404	ABQ_20230131_MeCP2.raw	1	1	510	517	Acetylation (N-term)	A1:Acetylation (N-term):1000.00	PEAKS DB
1	1	MeCP2|	R.GRKPGSVVAA.A	Y	32.24	940.545	10	-2.5	471.279	2	19.21	3150000	1	4351	ABQ_20230131_MeCP2.raw	1	1	492	501			PEAKS DB
1	1	MeCP2|	K.TQPAVATAA.T	Y	31.93	828.434	9	-1.7	415.224	2	26.51	19700000	1	7454	ABQ_20230131_MeCP2.raw	1	1	659	667			PEAKS DB
1	1	MeCP2|	R.TPVTERV.S	Y	31.93	800.439	7	-3	401.226	2	22.05	1720000	1	5571	ABQ_20230131_MeCP2.raw	1	1	702	708			PEAKS DB
1	1	MeCP2|	K.LLVKM(+15.99)PF.Q	Y	31.93	862.499	7	-0.6	432.256	2	47.62	5980000	1	16273	ABQ_20230131_MeCP2.raw	1	1	443	449	Oxidation (M)	M5:Oxidation (M):1000.00	PEAKS DB
1	1	MeCP2|	F.GGGDHPPK.L	Y	31.53	763.361	8	-4	382.686	2	18.69	0	1	4116	ABQ_20230131_MeCP2.raw	0	0	211	218			PEAKS DB
1	1	MeCP2|	K.AEGGGATTSTQVMVIKRPGRK.R	Y	31.31	2143.15	21	0.6	715.392	3	23.21	814000	1	6041	ABQ_20230131_MeCP2.raw	1	1	457	477			PEAKS DB
1	1	MeCP2|	R.GPMYDDPTLP.E	Y	31.24	1104.48	10	-3.9	553.245	2	55.96	272000	1	19864	ABQ_20230131_MeCP2.raw	1	1	315	324			PEAKS DB
1	1	MeCP2|	R.AEISMLEGA.V	Y	31.15	919.432	9	0.2	460.723	2	58.78	2520000	1	20970	ABQ_20230131_MeCP2.raw	1	1	90	98			PEAKS DB
1	1	MeCP2|	R.AEISM(+15.99)LEGA.V	Y	30.86	935.427	9	-0.7	468.721	2	42.26	4010000	1	14065	ABQ_20230131_MeCP2.raw	2	2	90	98	Oxidation (M)	M5:Oxidation (M):1000.00	PEAKS DB
1	1	MeCP2|	R.G(+42.01)SVAGMLGLR.E	Y	30.65	1001.53	10	0.2	501.774	2	53.18	104000	1	18668	ABQ_20230131_MeCP2.raw	1	1	223	232	Acetylation (N-term)	G1:Acetylation (N-term):1000.00	PEAKS DB
1	1	MeCP2|	K.IKGLVQPT.R	Y	30.08	854.523	8	1	428.269	2	28.92	341000	1	8546	ABQ_20230131_MeCP2.raw	1	1	10	17			PEAKS DB
1	1	MeCP2|	R.GRKPGSVVA.A	Y	30.06	869.508	9	-2.8	435.76	2	18.77	953000	1	4144	ABQ_20230131_MeCP2.raw	1	1	492	500			PEAKS DB
1	1	MeCP2|	K.M(+15.99)PFQTSPGG.K	Y	29.99	936.401	9	1.2	469.208	2	31.4	1350000	1	9595	ABQ_20230131_MeCP2.raw	2	2	447	455	Oxidation (M)	M1:Oxidation (M):1000.00	PEAKS DB
1	1	MeCP2|	R.G(+42.01)SVAGM(+15.99)LGLR.E	Y	29.83	1017.53	10	-1.2	509.771	2	38.59	671000	1	12564	ABQ_20230131_MeCP2.raw	2	2	223	232	Acetylation (N-term); Oxidation (M)	G1:Acetylation (N-term):1000.00;M6:Oxidation (M):1000.00	PEAKS DB
1	1	MeCP2|	E.AIPQIDK.Y	Y	29.74	783.449	7	-1.2	392.731	2	26.88	2270000	1	7647	ABQ_20230131_MeCP2.raw	1	1	185	191			PEAKS DB
1	1	MeCP2|	K.T(+42.01)QPAVATAATAAEK.Y	Y	29.63	1370.7	14	-1.5	686.358	2	33.22	772000	1	10340	ABQ_20230131_MeCP2.raw	1	1	659	672	Acetylation (N-term)	T1:Acetylation (N-term):1000.00	PEAKS DB
1	1	MeCP2|	R.SKVELIAY.F	Y	29.21	921.517	8	1	461.766	2	44.47	7160000	1	14987	ABQ_20230131_MeCP2.raw	1	1	357	364			PEAKS DB
1	1	MeCP2|	R.IEAIPQID.K	Y	28.94	897.481	8	-2.3	449.747	2	60.32	17800000	1	22882	ABQ_20230131_MeCP2.raw	3	3	183	190			PEAKS DB
1	1	MeCP2|	V.AGM(+15.99)LGLR.E	Y	28.33	732.395	7	-1.1	367.204	2	24.66	429000	1	6664	ABQ_20230131_MeCP2.raw	1	1	226	232	Oxidation (M)	M3:Oxidation (M):1000.00	PEAKS DB
1	1	MeCP2|	G.R(+42.01)KPGSVVAAAAAEAK.K	Y	28.3	1466.82	15	-6	489.945	3	34.49	615000	1	10830	ABQ_20230131_MeCP2.raw	1	1	493	507	Acetylation (N-term)	R1:Acetylation (N-term):1000.00	PEAKS DB
1	1	MeCP2|	K.MPFQTSPG.G	Y	28.23	863.385	8	2	432.7	2	44.25	5530000	1	14870	ABQ_20230131_MeCP2.raw	1	1	447	454			PEAKS DB
1	1	MeCP2|	R.KDIVSSSM(+15.99)PRPNREE.P	Y	28.08	1759.85	15	-1.2	587.624	3	19.79	170000	1	4615	ABQ_20230131_MeCP2.raw	1	1	682	696	Oxidation (M)	M8:Oxidation (M):1000.00	PEAKS DB
1	1	MeCP2|	K.VGDTSLDPNDFDF.T	Y	27.89	1440.6	13	0.7	721.31	2	84.83	355000	1	31256	ABQ_20230131_MeCP2.raw	1	1	368	380			PEAKS DB
1	1	MeCP2|	M.SPILGYWKIKG.L	Y	27.88	1260.72	11	0.4	631.369	2	51.64	869000	1	18020	ABQ_20230131_MeCP2.raw	2	2	2	12			PEAKS DB
1	1	MeCP2|	K.YDVYLINPQG.K	Y	27.3	1180.58	10	-0.6	591.295	2	71.78	2710000	1	26399	ABQ_20230131_MeCP2.raw	1	1	343	352			PEAKS DB
1	1	MeCP2|	P.LLVSTLGEK.S	Y	27.04	958.57	9	1.1	480.293	2	40.26	2320000	1	13198	ABQ_20230131_MeCP2.raw	1	1	546	554			PEAKS DB
1	1	MeCP2|	R.G(+42.01)GSLESDGC(+57.02)PKEPAKTQPAVATAATAAEK.Y	Y	26.96	2883.39	29	3.4	962.141	3	40.61	66500	1	13392	ABQ_20230131_MeCP2.raw	1	1	644	672	Acetylation (N-term); Carbamidomethylation	G1:Acetylation (N-term):1000.00;C9:Carbamidomethylation:1000.00	PEAKS DB
1	1	MeCP2|	K.AETSEGSGSAPAVPEA.S	Y	26.83	1458.65	16	2.3	730.333	2	38.11	10200000	1	12287	ABQ_20230131_MeCP2.raw	1	1	285	300			PEAKS DB
1	1	MeCP2|	R.DRGPM(+15.99)YD.D	Y	26.73	868.338	7	-1.2	435.176	2	19.69	505000	1	4545	ABQ_20230131_MeCP2.raw	1	1	313	319	Oxidation (M)	M5:Oxidation (M):1000.00	PEAKS DB
1	1	MeCP2|	S.VQETVLPIKK.R	Y	26.61	1153.71	10	1.5	577.862	2	29.07	560000	1	8598	ABQ_20230131_MeCP2.raw	2	2	519	528			PEAKS DB
1	1	MeCP2|	A.VKESSIR.S	Y	26.31	817.466	7	-4.1	409.738	2	18.2	115000	1	3922	ABQ_20230131_MeCP2.raw	1	1	511	517			PEAKS DB
1	1	MeCP2|	R.EEKSEDQDL.Q	Y	26.27	1091.46	9	-1	546.738	2	19.82	180000	1	4621	ABQ_20230131_MeCP2.raw	1	1	233	241			PEAKS DB
1	1	MeCP2|	K.TYLNGDHVT.H	Y	26.25	1018.47	9	-0.3	510.243	2	27.21	1720000	1	7815	ABQ_20230131_MeCP2.raw	2	2	141	149			PEAKS DB
1	1	MeCP2|	K.GLVQPTRL.L	Y	25.9	882.529	8	-3.3	442.27	2	35.65	0	1	11338	ABQ_20230131_MeCP2.raw	0	0	12	19			PEAKS DB
1	1	MeCP2|	E.TVLPIKK.R	Y	25.86	797.538	7	-1.1	399.776	2	23.34	428000	1	6126	ABQ_20230131_MeCP2.raw	1	1	522	528			PEAKS DB
1	1	MeCP2|	E.DQDLQGLK.D	Y	25.68	915.466	8	0.1	458.74	2	27.53	2030000	1	7999	ABQ_20230131_MeCP2.raw	1	1	238	245			PEAKS DB
1	1	MeCP2|	D.IVSSSM(+15.99)PRPNR.E	Y	25.62	1258.65	11	-2.7	630.328	2	18.9	214000	1	4200	ABQ_20230131_MeCP2.raw	1	1	684	694	Oxidation (M)	M6:Oxidation (M):1000.00	PEAKS DB
1	1	MeCP2|	K.MPFQTSPGGKAEGGGATTSTQVMVIK.R	Y	25.56	2579.27	26	1	860.765	3	49.56	140000	1	17153	ABQ_20230131_MeCP2.raw	1	1	447	472			PEAKS DB
1	1	MeCP2|	A.EPAEAGKAETSEGSGSAPAVPEASASPK.Q	Y	25.34	2611.22	28	-9.1	871.408	3	43.54	0	1	14621	ABQ_20230131_MeCP2.raw	0	0	278	305			PEAKS DB
1	1	MeCP2|	R.AEISM(+15.99)LEGAVLD.I	Y	25.26	1262.61	12	1.3	632.311	2	70.89	440000	1	25906	ABQ_20230131_MeCP2.raw	1	1	90	101	Oxidation (M)	M5:Oxidation (M):1000.00	PEAKS DB
1	1	MeCP2|	G.GSLESDGC(+57.02)PKEPAK.T	Y	25.24	1473.68	14	9.9	492.238	3	19.13	681000	1	4304	ABQ_20230131_MeCP2.raw	1	1	645	658	Carbamidomethylation	C8:Carbamidomethylation:1000.00	PEAKS DB
1	1	MeCP2|	S.SMPRPNR.E	Y	25.2	856.434	7	-3.1	429.223	2	18.27	882000	1	3930	ABQ_20230131_MeCP2.raw	1	1	688	694			PEAKS DB
1	1	MeCP2|	K.R(+42.01)VLEKSPGK.L	Y	25.01	1054.61	9	-0.4	528.314	2	20.34	0	1	4830	ABQ_20230131_MeCP2.raw	0	0	434	442	Acetylation (N-term)	R1:Acetylation (N-term):1000.00	PEAKS DB
1	1	MeCP2|	K.RIEAIPQI.D	Y	24.76	938.555	8	0.1	470.285	2	49.67	184000	1	17213	ABQ_20230131_MeCP2.raw	1	1	182	189			PEAKS DB
1	1	MeCP2|	K.DIVSSSMPRP.N	Y	24.44	1087.53	10	0.8	544.774	2	46.74	579000	1	15932	ABQ_20230131_MeCP2.raw	1	1	683	692			PEAKS DB
1	1	MeCP2|	K.TYLNGDHVTHPDF.M	Y	24.35	1514.68	13	-0.3	505.9	3	38.87	160000	1	12687	ABQ_20230131_MeCP2.raw	1	1	141	153			PEAKS DB
1	1	MeCP2|	K.APVPLLPPLPP.P	Y	24.3	1109.68	11	2.8	555.851	2	98.04	636000	1	36735	ABQ_20230131_MeCP2.raw	1	1	601	611			PEAKS DB
1	1	MeCP2|	T.LKVDFLSK.L	Y	24.23	948.564	8	0	475.289	2	40.26	202000	1	13245	ABQ_20230131_MeCP2.raw	1	1	118	125			PEAKS DB
1	1	MeCP2|	K.M(+15.99)PFQTSPG.G	Y	24.22	879.38	8	-1.1	440.697	2	30.93	1510000	1	9368	ABQ_20230131_MeCP2.raw	1	1	447	454	Oxidation (M)	M1:Oxidation (M):1000.00	PEAKS DB
1	1	MeCP2|	K.ESSPKGR.S	Y	24.15	759.388	7	-7.7	380.698	2	22.85	429000	1	5967	ABQ_20230131_MeCP2.raw	3	3	571	577			PEAKS DB
1	1	MeCP2|	R.GPM(+15.99)YDDPTLPEGWTRK.L	Y	24.12	1877.86	16	-1.6	626.96	3	46.2	302000	1	15742	ABQ_20230131_MeCP2.raw	1	1	315	330	Oxidation (M)	M3:Oxidation (M):1000.00	PEAKS DB
1	1	MeCP2|	L.SKLPEMLK.M	Y	24	944.536	8	-1.9	473.275	2	27.48	293000	1	7944	ABQ_20230131_MeCP2.raw	1	1	124	131			PEAKS DB
1	1	MeCP2|	R.DRGPM(+15.99)YDDPTLPEGW.T	Y	23.83	1763.75	15	0.7	882.881	2	68.79	1430000	1	25147	ABQ_20230131_MeCP2.raw	2	2	313	327	Oxidation (M)	M5:Oxidation (M):1000.00	PEAKS DB
1	1	MeCP2|	Q.ATFGGGDHPPKLVPR.G	Y	23.81	1547.82	15	-1.3	387.962	4	28.49	85300	1	8351	ABQ_20230131_MeCP2.raw	1	1	208	222			PEAKS DB
1	1	MeCP2|	K.EVVKPLLV.S	Y	23.69	895.574	8	-1.4	448.794	2	52.45	11400000	1	18304	ABQ_20230131_MeCP2.raw	1	1	541	548			PEAKS DB
1	1	MeCP2|	K.APVPLLPPL.P	Y	23.48	915.579	9	-0.4	458.797	2	96.13	8900000	1	36126	ABQ_20230131_MeCP2.raw	1	1	601	609			PEAKS DB
1	1	MeCP2|	K.AEGGGATTSTQVM(+15.99)V.I	Y	23.33	1323.6	14	-0.6	662.806	2	35.45	0	1	11262	ABQ_20230131_MeCP2.raw	0	0	457	470	Oxidation (M)	M13:Oxidation (M):1000.00	PEAKS DB
1	1	MeCP2|	G.SVAGMLGLR.E	Y	23.13	902.501	9	1.1	452.258	2	50.7	5660000	1	17580	ABQ_20230131_MeCP2.raw	1	1	224	232			PEAKS DB
1	1	MeCP2|	K.M(+15.99)PRGGSLESDGC(+57.02)PK.E	Y	23.11	1505.66	14	3.7	502.896	3	20.49	181000	1	4933	ABQ_20230131_MeCP2.raw	1	1	641	654	Oxidation (M); Carbamidomethylation	M1:Oxidation (M):1000.00;C12:Carbamidomethylation:1000.00	PEAKS DB
1	1	MeCP2|	D.FETLKVDFLSK.L	Y	22.78	1325.72	11	-0.1	442.915	3	58.61	74200	1	20927	ABQ_20230131_MeCP2.raw	1	1	115	125			PEAKS DB
1	1	MeCP2|	L.V(+42.01)PRGSVAGMLGLR.E	Y	22.73	1353.76	13	-5.3	452.257	3	51.63	0	1	18024	ABQ_20230131_MeCP2.raw	0	0	220	232	Acetylation (N-term)	V1:Acetylation (N-term):1000.00	PEAKS DB
1	1	MeCP2|	A.E(+42.01)TSEGSGSAPAVPEASASPK.Q	Y	22.47	1899.87	20	7.6	634.302	3	23.9	262000	1	6375	ABQ_20230131_MeCP2.raw	1	1	286	305	Acetylation (N-term)	E1:Acetylation (N-term):1000.00	PEAKS DB
1	1	MeCP2|	K.TYLNGDHV.T	Y	22.41	917.424	8	-0.5	459.719	2	26.61	2420000	1	7536	ABQ_20230131_MeCP2.raw	1	1	141	148			PEAKS DB
1	1	MeCP2|	K.YDVYLIN.P	Y	22.37	898.444	7	-0.5	450.229	2	67.94	1610000	1	24707	ABQ_20230131_MeCP2.raw	1	1	343	349			PEAKS DB
1	1	MeCP2|	K.TYLNGDHVTHP.D	Y	21.97	1252.58	11	-1.2	627.298	2	24.73	869000	1	6731	ABQ_20230131_MeCP2.raw	1	1	141	151			PEAKS DB
1	1	MeCP2|	R.GRKPGSVVAAAAAE.A	Y	21.69	1282.7	14	-0.2	428.574	3	22.46	2780000	1	5725	ABQ_20230131_MeCP2.raw	2	2	492	505			PEAKS DB
1	1	MeCP2|	K.ERAEISMLEGA.V	Y	21.65	1204.58	11	-0.3	603.295	2	47.72	266000	1	16357	ABQ_20230131_MeCP2.raw	1	1	88	98			PEAKS DB
1	1	MeCP2|	R.SVQETVLPI.K	Y	21.48	984.549	9	0	493.282	2	72.64	1230000	1	26561	ABQ_20230131_MeCP2.raw	1	1	518	526			PEAKS DB
1	1	MeCP2|	R.GPMYDDPTLPE.G	Y	21.07	1233.52	11	1	617.769	2	60.56	158000	1	21758	ABQ_20230131_MeCP2.raw	1	1	315	325			PEAKS DB
1	1	MeCP2|	S.EDQDLQGLK.D	Y	21.03	1044.51	9	2.3	523.263	2	26.7	1260000	1	7589	ABQ_20230131_MeCP2.raw	1	1	237	245			PEAKS DB
1	1	MeCP2|	K.M(+42.01)PFQTSPGGK.A	Y	21.02	1090.51	10	-4.3	546.261	2	27.31	4100000	1	7806	ABQ_20230131_MeCP2.raw	2	2	447	456	Acetylation (N-term)	M1:Acetylation (N-term):1000.00	PEAKS DB
1	1	MeCP2|	K.AEGGGATTSTQVM(+15.99).V	Y	20.68	1224.53	13	-1.6	613.271	2	25.23	1790000	1	7200	ABQ_20230131_MeCP2.raw	3	3	457	469	Oxidation (M)	M13:Oxidation (M):1000.00	PEAKS DB
1	1	MeCP2|	K.RVLEKSPGK.L	Y	20.65	1012.6	9	-2.3	507.308	2	18.4	12500	1	4004	ABQ_20230131_MeCP2.raw	1	1	434	442			PEAKS DB
1	1	MeCP2|	R.KAEAD(+541.06)PQAIPK.K	Y	20.51	1707.69	11	-9.9	854.844	2	29.12	40600	1	8639	ABQ_20230131_MeCP2.raw	1	1	479	489	ADP Ribose addition	D5:ADP Ribose addition:0.00	PEAKS DB
1	1	MeCP2|	R.SVQET(+541.06)VLPI.K	Y	20.47	1525.61	9	6.7	763.817	2	35.24	435000	1	11144	ABQ_20230131_MeCP2.raw	1	1	518	526	ADP Ribose addition	T5:ADP Ribose addition:17.01	PEAKS DB
1	1	MeCP2|	M(+15.99)SPILGY.W	Y	20.34	795.384	7	-2.3	398.698	2	55.43	2440000	1	19540	ABQ_20230131_MeCP2.raw	1	1	1	7	Oxidation (M)	M1:Oxidation (M):1000.00	PEAKS DB
1	1	MeCP2|	R.I(+42.01)EAIPQIDK.Y	Y	19.98	1067.59	9	1.2	534.801	2	45.25	861000	1	15342	ABQ_20230131_MeCP2.raw	1	1	183	191	Acetylation (N-term)	I1:Acetylation (N-term):1000.00	PEAKS DB
1	1	MeCP2|	K.EVVKPLL.V	Y	19.88	796.506	7	1	399.261	2	43.65	6090000	1	14608	ABQ_20230131_MeCP2.raw	1	1	541	547			PEAKS DB
1	1	MeCP2|	K.M(+42.01)(+15.99)PFQTSPGGK.A	Y	19.55	1106.51	10	6.7	554.264	2	31.91	0	1	9809	ABQ_20230131_MeCP2.raw	0	0	447	456	Acetylation (N-term); Oxidation (M)	M1:Acetylation (N-term):1000.00;M1:Oxidation (M):1000.00	PEAKS DB
1	1	MeCP2|	R.REQKPPK.K	Y	19.47	881.508	7	0.2	441.762	2	17.8	19000	1	3810	ABQ_20230131_MeCP2.raw	1	1	391	397			PEAKS DB
1	1	MeCP2|	K.S(+42.01)EDQDLQGLKDKPLK.F	Y	19.32	1754.9	15	1.8	878.461	2	41.04	56800	1	13569	ABQ_20230131_MeCP2.raw	1	1	236	250	Acetylation (N-term)	S1:Acetylation (N-term):1000.00	PEAKS DB
1	1	MeCP2|	S.KLPEM(+15.99)LK.M	Y	19.19	873.499	7	-1.3	437.756	2	21.47	422000	1	5280	ABQ_20230131_MeCP2.raw	1	1	125	131	Oxidation (M)	M5:Oxidation (M):1000.00	PEAKS DB
1	1	MeCP2|	K.SEDQDLQGLKDK.P	Y	19.09	1374.66	12	8.8	688.345	2	31.21	6570000	1	10120	ABQ_20230131_MeCP2.raw	1	1	236	247			PEAKS DB
1	1	MeCP2|	K.DFETLKV.D	Y	19.01	850.444	7	-2.2	426.228	2	51.96	75700	1	18149	ABQ_20230131_MeCP2.raw	1	1	114	120			PEAKS DB
1	1	MeCP2|	R.G(+42.01)GSLESDGC(+57.02)PK.E	Y	18.86	1147.48	11	-3	574.746	2	28.3	62500	1	8287	ABQ_20230131_MeCP2.raw	1	1	644	654	Acetylation (N-term); Carbamidomethylation	G1:Acetylation (N-term):1000.00;C9:Carbamidomethylation:1000.00	PEAKS DB
1	1	MeCP2|	P.AVATAATAAEK.Y	Y	18.54	1002.53	11	-4.3	502.272	2	35.94	44600	1	11456	ABQ_20230131_MeCP2.raw	1	1	662	672			PEAKS DB
1	1	MeCP2|	K.YIAWPLQG.W	Y	18.48	946.491	8	1	474.253	2	79.12	1130000	1	29092	ABQ_20230131_MeCP2.raw	1	1	198	205			PEAKS DB
1	1	MeCP2|	K.LTQSM(+15.99)AIIRYIADK.H	Y	18.26	1637.88	14	1.9	546.969	3	40.8	202000	1	13474	ABQ_20230131_MeCP2.raw	1	1	65	78	Oxidation (M)	M5:Oxidation (M):1000.00	PEAKS DB
1	1	MeCP2|	S.A(+42.01)PAVPEASASPK.Q	Y	18.21	1165.6	12	-0.5	583.806	2	58.64	1150000	1	20944	ABQ_20230131_MeCP2.raw	1	1	294	305	Acetylation (N-term)	A1:Acetylation (N-term):1000.00	PEAKS DB
1	1	MeCP2|	K.RIEAIPQ.I	Y	18.04	825.471	7	0.3	413.743	2	27.5	1400000	1	7896	ABQ_20230131_MeCP2.raw	1	1	182	188			PEAKS DB
1	1	MeCP2|	R.SVQETVL.P	Y	17.97	774.412	7	-0.4	388.213	2	41.53	13800000	1	13938	ABQ_20230131_MeCP2.raw	1	1	518	524			PEAKS DB
1	1	MeCP2|	S.SSMPRPNR.E	Y	17.92	943.466	8	-3.7	472.738	2	18.49	160000	1	4028	ABQ_20230131_MeCP2.raw	1	1	687	694			PEAKS DB
1	1	MeCP2|	L.SKLPEM(+15.99)LK.M	Y	17.71	960.531	8	-0.7	481.273	2	21.79	135000	1	5459	ABQ_20230131_MeCP2.raw	1	1	124	131	Oxidation (M)	M6:Oxidation (M):1000.00	PEAKS DB
1	1	MeCP2|	K.DIVSSSM(+15.99)PRP.N	Y	16.98	1103.53	10	1.5	552.772	2	31.31	283000	1	9574	ABQ_20230131_MeCP2.raw	1	1	683	692	Oxidation (M)	M7:Oxidation (M):1000.00	PEAKS DB
1	1	MeCP2|	P.TLPEGWTR.K	Y	16.9	958.487	8	-1.6	480.25	2	35.66	2470000	1	11247	ABQ_20230131_MeCP2.raw	1	1	322	329			PEAKS DB
1	1	MeCP2|	K.L(+42.01)TQSM(+15.99)AIIR.Y	Y	16.88	1089.59	9	1.4	545.801	2	56.18	2450000	1	20225	ABQ_20230131_MeCP2.raw	1	1	65	73	Acetylation (N-term); Oxidation (M)	L1:Acetylation (N-term):1000.00;M5:Oxidation (M):1000.00	PEAKS DB
1	1	MeCP2|	K.QRKSGRSAGK.Y	Y	16.81	1073.61	10	-2.4	537.809	2	19.91	25100	1	4674	ABQ_20230131_MeCP2.raw	1	1	333	342			PEAKS DB
1	1	MeCP2|	G.ATTSTQVM(+15.99)VIK.R	Y	16.71	1193.63	11	-0.8	597.823	2	28.36	182000	1	8328	ABQ_20230131_MeCP2.raw	1	1	462	472	Oxidation (M)	M8:Oxidation (M):1000.00	PEAKS DB
1	1	MeCP2|	R.E(+42.01)TVSIEVK.E	Y	16.55	945.502	8	6.6	473.761	2	34.33	1900000	1	11036	ABQ_20230131_MeCP2.raw	1	1	533	540	Acetylation (N-term)	E1:Acetylation (N-term):1000.00	PEAKS DB
1	1	MeCP2|	I.EAIPQIDK.Y	Y	16.33	912.492	8	1.8	457.254	2	44.24	95700	1	14922	ABQ_20230131_MeCP2.raw	1	1	184	191			PEAKS DB
1	1	MeCP2|	S.S(+42.01)ASSPPK.K	Y	16.2	714.355	7	0.3	358.185	2	34.75	0	1	10961	ABQ_20230131_MeCP2.raw	0	0	580	586	Acetylation (N-term)	S1:Acetylation (N-term):1000.00	PEAKS DB
1	1	MeCP2|	R.GSVAGM(+15.99)LGL.R	Y	15.87	819.416	9	-0.6	410.715	2	58.21	1820000	1	20700	ABQ_20230131_MeCP2.raw	1	1	223	231	Oxidation (M)	M6:Oxidation (M):1000.00	PEAKS DB
1	1	MeCP2|	K.S(+42.01)PGKLLVKM(+15.99)PFQTSPGGK.A	Y	15.73	1929.04	18	-5.1	644.017	3	66.36	0	1	24121	ABQ_20230131_MeCP2.raw	0	0	439	456	Acetylation (N-term); Oxidation (M)	S1:Acetylation (N-term):1000.00;M9:Oxidation (M):1000.00	PEAKS DB
1	1	MeCP2|	D.PMC(+57.02)LDAFPK.L	Y	15.73	1077.5	9	-4.8	539.754	2	23.06	175000	1	6035	ABQ_20230131_MeCP2.raw	1	1	167	175	Carbamidomethylation	C3:Carbamidomethylation:1000.00	PEAKS DB
1	1	MeCP2|	R.SSSASSPPKK.E	Y	15.72	974.503	10	4.5	488.261	2	62.46	0	1	22548	ABQ_20230131_MeCP2.raw	0	0	578	587			PEAKS DB
1	1	MeCP2|	K.LLVKMPF.Q	Y	15.7	846.504	7	0	424.259	2	67.89	2330000	1	24893	ABQ_20230131_MeCP2.raw	1	1	443	449			PEAKS DB
1	1	MeCP2|	R.DRGPM(+15.99)YDDPTLPE.G	Y	15.53	1520.65	13	1.9	761.331	2	46.66	1180000	1	15884	ABQ_20230131_MeCP2.raw	1	1	313	325	Oxidation (M)	M5:Oxidation (M):1000.00	PEAKS DB
1	1	MeCP2|	K.APVPLLP.P	Y	15.35	705.442	7	-1.5	353.728	2	74	875000	1	27132	ABQ_20230131_MeCP2.raw	1	1	601	607			PEAKS DB
1	1	MeCP2|	R.KDIVSS(+541.06)SM(+15.99)PRPNR.E	Y	15.15	2042.83	13	9.7	681.957	3	30.11	349000	1	9048	ABQ_20230131_MeCP2.raw	1	1	682	694	ADP Ribose addition; Oxidation (M)	S6:ADP Ribose addition:0.00;M8:Oxidation (M):1000.00	PEAKS DB
			R.KDIVSS(+541.06)SM(+15.99)PRPNR.E	349000
			Area of unmodified peptides	1681546000
			%	0.0207547
			R.KAEAD(+541.06)PQAIPK.K	40600
			Area of unmodified peptides	1383065000
			%	0.00293551
			R.SVQET(+541.06)VLPI.K	435000
			Area of unmodified peptides	9613716000
			%	0.00452479
