# Supplementary material for: DNA stimulates the deacetylase SIRT6 to mono-ADP-ribosylate proteins with histidine repeats
Source: J Biol Chem. 2025 Apr 23;301(6):108532. doi: 10.1016/j.jbc.2025.108532 (PMC12167490; doi:10.1016/j.jbc.2025.108532)
Supplement: Supplemental data [file mmc2.zip › Data File S4. Blot Densitometry.xlsx]

## Sheet: Figure 1
1A	Replicate
	2024-01-02	Reaction	700	800	norm
		1	4740	80.4
		2	4690	1610	0.343284
		3	5240	8220	1.5687
		4	9030	486
		5	9010	11600	1.28746
		6	12800	7580	0.592187
	Replicate
	2024-01-12	Reaction	700	800
		1	6060	151
		2	6900	6180	0.895652
		3	6420	10900	1.69782
		4	16600	708
		5	17900	15500	0.865922
		6	18000	9550	0.530556
	Replicate
	2024-01-17	Reaction	700	800
		1	6620	188
		2	6330	4030	0.636651
		3	6600	11200	1.69697
		4	11900	997
		5	12100	13800	1.1405
		6	12300	8190	0.665854
	1 B - PARP1 1-655 mADPr			target revert	target ADPr	revert norm	ADPr norm	Norm Ratio
		rxn	1	11600	1370	1	1370	1	normalized to 6XHis PARP
			2	15700	2170	1.35345	1603.31	1.1703
			3	13900	1160	1.19828	968.058	0.706611
			4	15700	8190	1.35345	6051.21	4.41694
			5	13200	1620	1	1620	1	normalized to cleaved PARP
			6	13100	1770	0.992424	1783.51	1.10093
			7	13500	1100	1.02273	1075.56	0.663923
			8	14200	1270	1.07576	1180.56	0.728743

## Sheet: Figure 2
	2A - MeCP2 mADPr			target revert	target ADPr	revert norm	ADPr norm	Norm Ratio
		rxn	1	10200	947	1	947	1	normalized to MeCP2 WT
			2	13900	786	1.36275	576.777	0.609057
			3	12600	782	1.23529	633.048	0.668477
			4	11500	555	1.12745	492.261	0.519811
			5	10700	3760	1.04902	3584.3	3.7849
			6	8340	1270	0.631818	2010.07	2.12257
			7	12100	835	1	835	1	normalized to MeCP2 polyHis mutant
			8	14300	525	1.18182	444.231	0.532013
			9	13900	724	1.14876	630.245	0.754784
			10	10900	843	0.900826	935.807	1.12073
			11	9850	737	0.81405	905.35	1.08425
			12	7650	847	0.632231	1339.7	1.60443
	2B - BAF170 mADPr			target revert	target ADPr	revert norm	ADPr norm	Norm Ratio
		rxn	1	36500	154	1	154	1	normalized to BAF170 WT
			2	37400	103	1.02466	100.521	0.652736
			3	39300	61.7	1.07671	57.3041	0.372104
			4	34700	48.3	0.950685	50.8055	0.329906
			5	33700	2820	0.923288	3054.3	19.8331
			6	36200	37.5	0.991781	37.8108	0.245525
			7	37300	188	1	188	1	normalized to BAF170 polyHis mutant
			8	37700	199	1.01072	196.889	1.04728
			9	38000	102	1.01877	100.121	0.532559
			10	34700	128	0.930295	137.591	0.731866
			11	34400	151	0.922252	163.73	0.870902
			12	36500	98.9	0.978552	101.068	0.537594
	2C - NLK mADPr			target revert	target ADPr	revert norm	ADPr norm	Norm Ratio
		rxn	1	10900	683	1	683	1	normalized to NLK WT
			2	10700	734	0.981651	747.72	1.09476
			3	11600	472	1.06422	443.517	0.649366
			4	10800	410	0.990826	413.796	0.605851
			5	10300	5560	0.944954	5883.88	8.61476
			6	11200	522	1.02752	508.018	0.743804
			7	15800	123	1	123	1	normalized to NLK polyHis mutant
			8	15400	175	0.974684	179.545	1.45972
			9	16500	135	1.0443	129.273	1.051
			10	16300	137	1.03165	132.798	1.07965
			11	16100	127	1.01899	124.634	1.01328
			12	14600	99.2	0.924051	107.353	0.872792
	2D YY1 IP 293T			target anti YY1	target mADPr	target norm	ADPr norm	Norm Ratio
		rxn	1	40500	1140	1	1140	1
			2	41200	247	1.01728	242.803	0.212985
			3	44600	136	1.10123	123.498	0.108331

## Sheet: Figure 3
	3A - MeCP2 DNA Titration			target revert	target ADPr	revert norm	ADPr norm	Norm Ratio
		rxn	1	8280	397	1	397	1	normalized to rxn 1 no SIRT6
			2	8790	366	1.06159	344.765	0.868424
			3	8480	445	1.02415	434.505	1.09447
			4	6950	2260	0.839372	2692.49	6.78209
			5	8930	13200	1.0785	12239.2	30.8292
			6	9630	12700	1.16304	10919.6	27.5054
			7	8490	5320	1.02536	5188.41	13.069
			8	7540	2650	0.910628	2910.08	7.33018
	3B - ds vs ss 601			target revert	target ADPr	revert norm	ADPr norm	Norm Ratio
		rxn	1	8580	524	1	524	1	normalized to rxn 1 no SIRT6
			2	9170	6400	1.06876	5988.22	11.4279
			3	10300	5850	1.20047	4873.11	9.29982
			4	8960	3530	1.04429	3380.29	6.45094
			5	10200	2210	1.18881	1859	3.54771
			6	7930	1150	0.924242	1244.26	2.37455
			7	9200	1590	1.07226	1482.85	2.82986
	3C - MeCP2 plasmid DNA Titration			target revert	target ADPr	revert norm	ADPr norm	Norm Ratio
		rxn	1	7620	3320	1	3320	1	normalized to rxn 1 SIRT6, no DNA
			2	10100	39700	1.32546	29951.9	9.02165
			3	10500	35700	1.37795	25908	7.80361
			4	11600	3820	1.52231	2509.34	0.755827
			5	10300	3770	1.35171	2789.07	0.840081
	3D-SIRT6 and WT MNs MAR			target revert	target ADPr	revert norm	ADPr norm	Norm Ratio
		rxn	1	4420	166	1	166
			2	4900	439	1.1086	395.996	1	norm to rxn 2
			3	4440	443	1.00452	441.005	1.11366
			4	4970	470	1.12443	417.988	1.05554
			5	4590	510	1.03846	491.111	1.24019
			6	4970	431	1.12443	383.304	0.967949
	3E - WT MNs and S6 delC			target revert	target ADPr	revert norm	ADPr norm	Norm Ratio
		rxn	1	28000	347	1	347	1	normalized to rxn 1
			2	28700	5010	1.025	4887.8	14.0859
			3	22500	265	0.803571	329.778	0.950368
			4	26800	168	0.957143	175.522	0.505828
			5	7650	1540	1	1540	1	normalized to rxn 5
			6	8600	10500	1.12418	9340.12	6.06501
			7	9400	4480	1.22876	3645.96	2.3675
			8	7510	2100	0.981699	2139.15	1.38906
			9	16400	676	1	676	1	normalized to rxn 9
			10	15900	30500	0.969512	31459.1	46.5372
			11	15000	15900	0.914634	17384	25.716
			12	7910	3050	0.482317	6323.64	9.3545

## Sheet: Figure 4
	4A - MeCP2 HtoR			target revert	target ADPr	revert norm	ADPr norm	Norm Ratio
		rxn	1	9230	3090	1	3090	1	normalized to rxn 1 MeCP2 WT
			2	9660	3420	1.04659	3267.76	1.05753
			3	7850	2550	0.850488	2998.28	0.970317
			4	9440	9010	1.02275	8809.57	2.85099
			5	4870	1620	1	1620	1	normalized to rxn 5 MeCP2 HtoR
			6	5530	1500	1.13552	1320.98	0.815418
			7	4440	3390	0.911704	3718.31	2.29525
			8	5820	2950	1.19507	2468.47	1.52375
	4B - MeCP2 deletions			target revert	target ADPr	revert norm	ADPr norm	Norm Ratio
		rxn	1	4690	3650	1	3650	1	normalized to rxn 1 MeCP2 WT
			2	6120	6620	1.3049	5073.17	1.38991
			3	5250	3160	1.1194	2822.93	0.773406
			4	6520	19600	1.39019	14098.8	3.86268
			5	6330	3970	1	3970	1	normalized to rxn 5 MeCP2 del255-271
			6	6390	5060	1.00948	5012.49	1.26259
			7	5600	4390	0.884676	4962.27	1.24994
			8	5850	18300	0.924171	19801.5	4.98779
			9	3790	4580	1	4580	1	normalized to rxn 9 MeCP2 WT del294-304
			10	3930	5130	1.03694	4947.25	1.08019
			11	3790	4130	1	4130	0.901747
			12	3600	16600	0.949868	17476.1	3.81574
			13	4500	4650	1	4650	1	normalized to rxn 3 MeCP2 delC459
			14	3980	4120	0.884444	4658.29	1.00178
			15	3680	2380	0.817778	2910.33	0.625877
			16	3610	11200	0.802222	13961.2	3.00241
	4C- MeCP2 Triple Mutant			target revert	target ADPr	revert norm	ADPr norm	Norm Ratio
		rxn	1	2940	278	1	278	1	normalized to rxn 1 MeCP2 WT
			2	3860	420	1.31293	319.896	1.15071
			3	3080	304	1.04762	290.182	1.04382
			4	3000	1650	1.02041	1617	5.81655
			5	1730	208	1	208	1	normalized to rxn 5 MeCP2 Triple Mutant
			6	2050	277	1.18497	233.761	1.12385
			7	2080	255	1.20231	212.091	1.01967
			8	1570	1380	0.907514	1520.64	7.31075
	4D - SIRT6 Thrombin			target Anti His	target ADPr	Anti His norm	ADPr norm	Norm Ratio
		rxn	1	48600	81.2	1	81.2	1	normalized to rxn 1 no NAD+
			2	48800	157	1.00412	156.357	1.92557
			3	45700	981	0.940329	1043.25	12.8479
			4	32400	58.8	0.666667	88.2	1	normalized to rxn 1 no NAD+, cleaved SIRT6
			5	53600	130	1.10288	117.873	1.33643
			6	55600	110	1.14403	96.1511	1.09015

## Sheet: Figure S2
	S2A MeCP2 antibody Check			target revert	target ADPr	revert norm	ADPr norm	Norm Ratio
		rxn	1	6110	466	1	466	1	normalized to MeCP2 WT
			2	6400	97.4	1.04746	92.9866	0.199542
			3	6620	396	1.08347	365.492	0.784319
			4	6070	3210	0.993453	3231.15	6.93381
			5	12900	-121	1	-121	1	normalized to MeCP2 polyHis mutant
			6	12800	-60	0.992248	-60.4688	0.499742
			7	11600	-41.1	0.899225	-45.706	0.377736
			8	13200	465	1.02326	454.432	-3.75563	*Not Detected/ Not Applicable
	S2B YY1 IP HePG2			target anti YY1	target mADPr	target norm	ADPr norm	Norm Ratio
		rxn	1	18700	185	1	185	1
			2	16200	109	0.86631	125.821	0.680113
			3	23700	10.8	1.26738	8.52152	0.0460623

## Sheet: Figure S3
	S3A and S3B- MeCP2 147 bp vs SSS			target revert	target ADPr	revert norm	ADPr norm	Norm Ratio
		rxn	1	4240	607	1	607	1	normalized to rxn 1 no SIRT6
			2	4030	2620	0.950472	2756.53	4.54123
			3	4080	2540	0.962264	2639.61	4.34861
			4	4170	2420	0.983491	2460.62	4.05375
			5	3550	3490	0.837264	4168.34	6.86711
			6	4130	6130	0.974057	6293.27	10.3678
			7	3870	7380	0.912736	8085.58	13.3206
			8	3720	556	1	556	1	normalized to reaction 8 no SIRT6
			9	3690	2420	0.991935	2439.67	4.3879
			10	3760	2470	1.01075	2443.72	4.39519
			11	4850	2480	1.30376	1902.19	3.4212
			12	4340	13700	1.16667	11742.9	21.1202
			13	4640	16400	1.24731	13148.3	23.648
			14	4240	16700	1.13978	14651.9	26.3523
	S3C -SIRT6 and H3K9ac MN			target H3K9ac	His Tag (SIRT6)	H3K9ac norm	His Tag norm	Norm Ratio
		rxn	1	37100
			2	6390	68300	6390	1	1
			3	32000	61600	35480.5	0.901903	5.55251
			4	32500	45600	48678.7	0.667643	7.61795
			5	19700	48300	27857.3	0.707174	4.35952
	S3F - SIRT6 autoMAR			target revert	target ADPr	revert norm	ADPr norm	Norm Ratio
		rxn	1	10000	480	1	480	1	normalized to rxn 1 SIRT6 WT no NAD+
			2	10900	1560	1.09	1431.19	2.98165
			3	11000	6400	1.1	5818.18	12.1212
			4	9960	2720	1	2720	1	normalized to rxn 4 SIRT6 delC no NAD+
			5	9280	3600	0.931727	3863.79	1.42051
			6	9830	7630	0.986948	7730.91	2.84224

## Sheet: Figure S4
	S4A - MeCP2with 6XH peptide			target revert	target ADPr	revert norm	ADPr norm	Norm Ratio
		rxn	1	3510	8790	1	8790	1	normalized to rxn 1 MeCP2 WT, no 6XH peptide
			2	2510	7280	0.7151	10180.4	1.15818
			3	2930	5040	0.834758	6037.68	0.68688
			4	3380	7920	0.962963	8224.62	0.935679
			5	3040	4780	0.866097	5519.01	0.627874
			6	3700	4480	1.05413	4249.95	0.483498
			7	2690	1620	0.766382	2113.83	0.240481
			8	3520	2470	1.00285	2462.98	0.280203
	S4E - MeCP2with ARH3			MeCP2 revert	MeCP2 ADPr	revert norm	ADPr norm	Norm Ratio
		rxn	1	2250	1010	1	1010	1	normalized to rxn 1 no SIRT6, 30 mins
			2	2010	1540	0.893333	1723.88	1.70681
			3	2120	7940	0.942222	8426.89	8.34345
			4	2390	8510	1.06222	8011.51	7.93218
			5	2500	1060	1	1060	1	normalized to rxn 5 no SIRT6, 2 h
			6	2720	2460	1.088	2261.03	2.13305
			7	2740	9300	1.096	8485.4	8.0051
			8	2220	10500	0.888	11824.3	11.155
	S4F-MeCP2 & Hydroxylamine			target revert	target ADPr	revert norm	ADPr norm	Norm Ratio
		rxn	1	2720	908	1	908	1	normalized to rxn 1 MeCP2 WT, no SIRT6
			2	2500	7080	0.919118	7703.04	8.48352
			3	3360	7960	1.23529	6443.81	7.09671
			4	2380	6460	0.875	7382.86	8.1309
